# Supplementary material for: CD4/CD8 ratio is associated with structural reorganization of vaccine-induced immune responses in people living with HIV
Source: Front Immunol. 2026 Jun 1;17:1821444. doi: 10.3389/fimmu.2026.1821444 (PMC13265532; doi:10.3389/fimmu.2026.1821444)
Supplement: Supplementary Table 1 — Clinical characteristics and immunological parameters of study participants. [file Table1.xlsx]

## Sheet: STable_S1
Supplementary Table S1. Patient background. CD4/CD8 ratio categories are classified based on the ratio before vaccination.
Participant ID	Group	Vaccine type	Gender	From ART initiation to vaccination (days)	Days after 2nd vaccination (post)	Age at vaccination	ART regimen at Day 0	Blood monocytes ％		T cell % CD3		B cell % CD19		CD4 count (cells/μL)		CD8 count (cells/μL)		CD4/CD8 ratio		anti-CMV IgG antibody at Day 0 (AU/ml)	anti-N SARS-CoV-2 IgG antibody at Day 0	anti-N SARS-CoV-2 IgG antibody post-vaccination
								pre	post	pre	post	pre	post	pre	post	pre	post	pre	post
Pt1	normal	mRNA-1273	M	7228	55	46	Epzicom Combination Tablets ISENTRESS Tablets	8.2	5.5	74.6	70.7	21.5	23.9	1353	797	26	26	1.8	1.8	178	Negative	Negative
Pt2	normal	mRNA-1273	F	3213	35	42	Dovato Combination Tablets	5.3	5.2	72	71.5	17.2	14.7	1387	1390	20	22	2.6	2.2	153	Negative	Negative
Pt3	normal	BNT162b2	M	3359	46	42	ODEFSEY Combination Tablets	5.7	4.3	76.5	91	9.7	5.5	1387	927	26	63	1.8	0.4	226	Negative	Negative
Pt4	normal	BNT162b2	M	246	20	29	Triumeq Combination Tablets	9	10.3	73.6	80.2	12.3	12.8	546	749	33	36	1.1	1.1	1140	Negative	Negative
Pt5	low	mRNA-1273	M	4078	42	37	Descovy Combination Tablets PIFELTRO Tablets	6.2	7	79.2	72.7	7.2	7.5	800	641	44	45	0.7	0.6	243	Negative	Negative
Pt6	low	mRNA-1273	M	3997	73	49	Descovy Combination Tablets Tivicay Tablets	7.8	7.3	87.1	88.5	2.4	2.7	340	439	63	60	0.3	0.4	1940	Negative	Negative
Pt7	low	BNT162b2	M	1777	36	45	Descovy Combination Tablets ISENTRESS Tablets	4	7.8	76.7	76.9	19.7	19.5	219	201	65	65	0.1	0.2	2240	Negative	Negative
Pt8	low	BNT162b2	M	296	32	47	Tivicay Tablets Epzicom Combination Tablets	6.1	6.9	75.1	72.9	16.3	19.7	480	586	40	36	0.9	1	718	Negative	Negative
HC1	control	mRNA-1273	M	NA	NA	47		NA	NA	NA	NA	NA	NA	NA	NA	NA	NA	NA	NA	90.1	Negative	Negative
HC2	control	mRNA-1273	M	NA	NA	38		NA	NA	NA	NA	NA	NA	NA	NA	NA	NA	NA	NA	90.4	Negative	Negative
Normal CD4/CD8 ratio was defined as 1.0 > and Low CD4/CD8 ratio was defined as <1.0 prior to vaccination.
Percentages were obtained from clinical laboratory data prior to sequencing.
Clinical lymphocyte subset counts were not available for healthy controls.
Anti-CMV IgG antibody concentration ≥6.0 AU/mL are considered reactive (POSITIVE)
Anti-N SARS-CoV-2 IgG antibody concentration ≥5.0 AU/mL are considered reactive (POSITIVE)
Only medications at the time of the initial sample collection are presented, while prior treatment histories were not considered.

## Sheet: STable_S2
Supplementary Table S2. List of all differentially expressed genes across major immune cell group, post-vaccination vs pre-vaccination samples of HC and PLWH with normal and low CD4/CD8 ratio.
Legend: avg_logFC, average log-fold change; p_val_adj, Benjamini-Hochberg (presto package, wilcoxauc function default) adjusted p-value.
CD4 T cells												CD8 T cells												B cells												Monocytes
HC				PLWH normal CD4/CD8 ratio				PLWH low CD4/CD8 ratio				HC				PLWH normal CD4/CD8 ratio				PLWH low CD4/CD8 ratio				HC				PLWH normal CD4/CD8 ratio				PLWH low CD4/CD8 ratio				HC				PLWH normal CD4/CD8 ratio				PLWH low CD4/CD8 ratio
gene	avg_log2FC	p_val_adj		gene	avg_log2FC	p_val_adj		gene	avg_log2FC	p_val_adj		gene	avg_log2FC	p_val_adj		gene	avg_log2FC	p_val_adj		gene	avg_log2FC	p_val_adj		gene	avg_log2FC	p_val_adj		gene	avg_log2FC	p_val_adj		gene	avg_log2FC	p_val_adj		gene	avg_log2FC	p_val_adj		gene	avg_log2FC	p_val_adj		gene	avg_log2FC	p_val_adj
OOEP	1.579	<0.0001		CD81	0.803	<0.0001		TUBB4B	0.917	<0.0001		OOEP	1.613	<0.0001		CD81	0.751	<0.0001		TUBB4B	1.082	<0.0001		IGHA1	1.916	0.0169		RPS26	1.611	<0.0001		HIPK2	0.65	0.0004		CCDC200	1.82	<0.0001		MT-ND6	1.508	<0.0001		IL32	2.766	<0.0001
CD81	1.151	<0.0001		FOSB	0.789	<0.0001		HIST1H1E	0.811	<0.0001		MT-ND4L	1.019	<0.0001		SLC25A6	0.74	<0.0001		METRNL	0.953	<0.0001		OOEP	1.648	<0.0001		STX17-AS1	0.902	<0.0001		MIDN	0.582	<0.0001		OOEP	1.681	<0.0001		ZBTB16	1.279	<0.0001		H1FX-AS1	2.147	<0.0001
MT-ND3	0.94	<0.0001		SLC25A6	0.735	<0.0001		GADD45B	0.668	<0.0001		DHFR	1.005	<0.0001		CHMP3	0.581	<0.0001		H2AFX	0.739	<0.0001		CDKN1A	1.498	<0.0001		HLA-DQA2	0.853	<0.0001		NEK6	0.566	0.0002		OLR1	1.165	<0.0001		NR4A3	1.15	<0.0001		NKG7	1.837	<0.0001
MAZ	0.928	<0.0001		CHMP3	0.665	<0.0001		BRD2	0.653	<0.0001		MT-ND3	0.955	<0.0001		MYADM	0.551	<0.0001		RGS1	0.66	<0.0001		TEX14	1.134	<0.0001		TCL1A	0.797	<0.0001		HSH2D	0.559	<0.0001		BHLHE40	1.155	<0.0001		EGR1	1.144	<0.0001		LTB	1.814	<0.0001
MT-ND4L	0.924	<0.0001		FOS	0.607	<0.0001		RGS1	0.632	<0.0001		CD81	0.947	<0.0001		IL7R	0.544	<0.0001		GADD45B	0.659	<0.0001		GRK2	1.094	<0.0001		MT-ND6	0.747	<0.0001		TUBB4B	0.546	0.0018		TEX14	1.035	<0.0001		LCP1	1.078	<0.0001		HIST1H1E	1.802	<0.0001
NR4A2	0.914	<0.0001		SOCS3	0.581	<0.0001		DDIT3	0.622	<0.0001		MT-CO1	0.841	<0.0001		STXBP2	0.529	<0.0001		BRD2	0.655	<0.0001		CD81	1.082	<0.0001		MHENCR	0.733	<0.0001		RPS26	0.503	<0.0001		PTCH2	1.002	<0.0001		EEF2	1.029	<0.0001		CCL3L1	1.498	<0.0001
AREG	0.901	<0.0001		RPS26	0.558	<0.0001		CD74	0.614	<0.0001		CBX4	0.759	<0.0001		NCK2	0.522	<0.0001		SMAD7	0.651	<0.0001		RGS1	1.072	0.0005		SLC25A6	0.732	<0.0001		INTS6	0.491	0.0002		GRASP	0.875	<0.0001		AHNAK	0.971	<0.0001		CCL3	1.366	<0.0001
DHFR	0.88	<0.0001		FKBP5	0.54	<0.0001		EIF4A3	0.596	<0.0001		NFKBIA	0.754	<0.0001		CROCC	0.522	<0.0001		CD27	0.63	<0.0001		CLECL1	1.058	<0.0001		TP53INP1	0.729	0.0016		TRAF4	0.473	0.0155		MAZ	0.816	<0.0001		CD36	0.965	<0.0001		HLA-DQA2	1.314	<0.0001
STEAP1B	0.82	<0.0001		BTG2	0.523	<0.0001		SOCS1	0.589	<0.0001		MT-ND1	0.752	<0.0001		OOEP	0.521	<0.0001		CCL4	0.604	<0.0001		GRASP	1.036	<0.0001		VEGFB	0.693	<0.0001		PLEKHM2	0.451	<0.0001		OSM	0.807	<0.0001		FKBP5	0.952	<0.0001		TIPARP	1.137	<0.0001
GRK2	0.796	<0.0001		PTPN22	0.514	<0.0001		CCR7	0.538	<0.0001		NR4A2	0.739	<0.0001		CLDND1	0.505	<0.0001		MIDN	0.588	<0.0001		DBF4	1.021	0.0061		SKAP1	0.633	<0.0001		U2AF1L4	0.439	0.0129		TMEM107	0.796	<0.0001		TEX14	0.919	<0.0001		CCDC200	1.092	<0.0001
MT-CO1	0.76	<0.0001		JUNB	0.511	<0.0001		TALDO1	0.536	<0.0001		ELL2	0.732	<0.0001		RPS26	0.48	<0.0001		IFNG	0.574	<0.0001		VEGFB	0.933	<0.0001		CCR7	0.608	0.0003		RASGRP1	0.437	0.0055		MAP3K8	0.788	<0.0001		ZNF331	0.895	<0.0001		MX1	1.053	<0.0001
ZNF331	0.758	<0.0001		SGK1	0.494	<0.0001		MIDN	0.527	<0.0001		GRK2	0.731	<0.0001		CCNY	0.465	<0.0001		HIST1H1D	0.562	<0.0001		NFKB1	0.932	<0.0001		SOX5	0.593	0.0054		NFATC2	0.432	0.0030		DRAIC	0.784	<0.0001		SELL	0.858	<0.0001		PLEKHG2	1.049	<0.0001
SLC25A6	0.727	<0.0001		AREG	0.489	<0.0001		HLA-DPB1	0.523	<0.0001		SLC25A6	0.724	<0.0001		ARL4A	0.45	<0.0001		UBE2S	0.554	<0.0001		DYNLL1	0.926	0.001		PLPP5	0.575	0.0005		BIRC3	0.424	<0.0001		LUCAT1	0.778	<0.0001		ANTXR2	0.822	<0.0001		RNF24	1.035	<0.0001
CCNY	0.71	<0.0001		NR4A2	0.485	<0.0001		HIST1H1D	0.521	0.0275		TNFAIP3	0.72	<0.0001		SOCS3	0.448	0.0292		SERTAD1	0.554	<0.0001		MT-ND6	0.882	<0.0001		COL19A1	0.548	0.0050		CD82	0.403	<0.0001		DHFR	0.775	<0.0001		AQP9	0.816	0.0005		EVL	1.031	<0.0001
MT-ND6	0.694	<0.0001		STXBP2	0.473	<0.0001		C1orf162	0.52	<0.0001		MT-ND6	0.711	<0.0001		FOSB	0.427	<0.0001		MT-ATP8	0.549	<0.0001		SNX9	0.87	<0.0001		RPS4Y1	0.547	<0.0001		BRD2	0.403	<0.0001		RGCC	0.762	<0.0001		TIPARP	0.815	<0.0001		PDE3B	1.008	<0.0001
YPEL5	0.682	<0.0001		CYTOR	0.466	<0.0001		CREM	0.48	<0.0001		STEAP1B	0.71	<0.0001		CTSW	0.425	<0.0001		JMJD6	0.543	<0.0001		KLF9	0.849	0.0145		NR4A3	0.543	0.0206		NLRC5	0.395	0.0022		MT-ND4L	0.696	<0.0001		CYBB	0.803	<0.0001		TEX14	0.95	<0.0001
MT-ND1	0.674	<0.0001		RBM15B	0.436	<0.0001		C16orf54	0.447	<0.0001		CCNY	0.699	<0.0001		RBM15B	0.422	<0.0001		ZFP36	0.539	<0.0001		IRF2BP2	0.846	0.0325		YBX3	0.536	0.0020		TCL1A	0.392	0.0093		KLF9	0.661	<0.0001		G0S2	0.791	<0.0001		TNFSF10	0.945	<0.0001
CHMP3	0.663	<0.0001		SLC2A3	0.435	<0.0001		ARID5A	0.445	<0.0001		CSRNP1	0.683	<0.0001		BTG2	0.421	<0.0001		CD81	0.535	<0.0001		MT-ND4L	0.829	<0.0001		BACH2	0.524	0.0029		BCL3	0.385	0.0127		ITGA5	0.645	0.0004		WDR74	0.772	<0.0001		CD300LB	0.94	<0.0001
TNFAIP3	0.661	<0.0001		S100A11	0.432	<0.0001		PLK3	0.44	<0.0001		MIDN	0.683	<0.0001		AREG	0.41	<0.0001		SLA	0.519	<0.0001		COPDA1	0.822	0.0027		UBE2B	0.522	<0.0001		MAP4	0.383	0.0006		RGS18	0.636	0.0346		PTGS2	0.771	<0.0001		NR4A1	0.939	<0.0001
NFKBIA	0.638	<0.0001		BZW1	0.431	<0.0001		PDE3B	0.42	<0.0001		ZBTB1	0.679	<0.0001		TC2N	0.407	<0.0001		TNFRSF1B	0.514	<0.0001		DHFR	0.81	0.0051		RGS1	0.521	0.0050		CD63	0.38	0.0416		MAP7D1	0.631	<0.0001		GADD45B	0.726	<0.0001		IFITM3	0.925	<0.0001
HIST1H1E	0.633	<0.0001		MBD2	0.421	<0.0001		ARPC5	0.413	<0.0001		MT-CO3	0.661	<0.0001		MBD2	0.383	<0.0001		CREM	0.514	<0.0001		MT-ND3	0.809	<0.0001		BIRC3	0.503	<0.0001		TMEM259	0.362	0.0145		SLC25A6	0.63	<0.0001		CROCC	0.695	<0.0001		MT-ND6	0.921	<0.0001
CSRNP1	0.628	<0.0001		KDM6B	0.417	<0.0001		H2AFX	0.412	<0.0001		GIMAP7	0.658	<0.0001		PIK3IP1	0.374	<0.0001		EIF4A3	0.498	<0.0001		SLC25A6	0.796	<0.0001		CD81	0.498	<0.0001		GRK2	0.357	0.0002		GPR132	0.628	0.0003		PDE4B	0.691	<0.0001		DNAJB1	0.902	<0.0001
PTGER4	0.623	<0.0001		MYC	0.416	<0.0001		ANK3	0.41	<0.0001		MT-ATP8	0.656	<0.0001		TNFSF8	0.372	<0.0001		AUTS2	0.494	<0.0001		UBE2B	0.781	0.0001		ANK3	0.488	0.0001		CD81	0.353	<0.0001		TSC22D2	0.624	<0.0001		IL1B	0.682	<0.0001		CYP1B1	0.859	<0.0001
CBX4	0.619	<0.0001		DNAAF2	0.414	<0.0001		NCK2	0.403	<0.0001		YPEL5	0.65	<0.0001		SATB1	0.367	<0.0001		BHLHE40	0.49	<0.0001		YBX3	0.775	0.0005		NCK2	0.487	0.0024		ACP5	0.349	0.0424		SKIL	0.619	<0.0001		NRGN	0.674	<0.0001		ISG15	0.858	<0.0001
UBE2B	0.618	<0.0001		NCK2	0.41	<0.0001		CXCR4	0.396	<0.0001		MT-ND4	0.641	<0.0001		FKBP5	0.348	<0.0001		SERTAD3	0.486	<0.0001		PER1	0.768	0.0276		BCL2A1	0.478	<0.0001		IST1	0.348	0.0492		DSE	0.594	<0.0001		SAMSN1	0.666	0.0417		IFITM1	0.858	<0.0001
MT-CO3	0.598	<0.0001		CSRNP1	0.405	<0.0001		CD28	0.39	<0.0001		IFRD1	0.64	<0.0001		UBE2S	0.345	<0.0001		OOEP	0.486	<0.0001		AREG	0.765	0.0066		MAP3K8	0.476	<0.0001		TMEM154	0.329	0.0100		MT-ND3	0.586	<0.0001		PLEKHA7	0.649	<0.0001		OSM	0.856	<0.0001
ZBTB1	0.596	<0.0001		RCSD1	0.393	<0.0001		IRS2	0.385	<0.0001		BHLHE40	0.64	<0.0001		SEMA4D	0.337	<0.0001		GZMK	0.478	<0.0001		TMEM179B	0.761	<0.0001		ELL2	0.474	0.0281		SLC25A6	0.317	<0.0001		NFKB1	0.582	<0.0001		SLC25A6	0.618	<0.0001		CHST15	0.85	<0.0001
PELI1	0.594	<0.0001		PLEKHA7	0.391	<0.0001		S1PR1	0.382	<0.0001		MAPKAPK2	0.639	<0.0001		RNF7	0.336	<0.0001		LTB	0.469	<0.0001		YPEL5	0.759	<0.0001		NR4A1	0.467	0.0437		HERPUD1	0.311	<0.0001		C7orf50	0.578	<0.0001		CCDC200	0.611	<0.0001		SCO2	0.845	<0.0001
UQCR10	0.573	<0.0001		HOOK2	0.39	<0.0001		RASSF3	0.377	<0.0001		IRF2BP2	0.628	<0.0001		GRK2	0.333	<0.0001		DDIT3	0.468	<0.0001		LSM10	0.756	<0.0001		PLEKHA7	0.449	0.0011		SAMSN1	0.303	0.0003		UQCR10	0.576	<0.0001		FCN1	0.611	<0.0001		APOBEC3A	0.843	<0.0001
YY1	0.566	<0.0001		MAP2K2	0.389	<0.0001		ZFP36	0.377	<0.0001		UBL3	0.616	<0.0001		CHD3	0.331	<0.0001		HIST1H1E	0.468	<0.0001		NFKBIA	0.748	<0.0001		THEMIS2	0.444	0.0077		ARHGAP25	0.298	0.0014		IRF1	0.565	<0.0001		CYP1B1	0.595	<0.0001		GADD45B	0.832	<0.0001
GIMAP4	0.564	<0.0001		HIPK1	0.389	0.0042		PPP1R16B	0.375	<0.0001		GIMAP5	0.611	<0.0001		UBE2B	0.323	<0.0001		TUBA4A	0.467	<0.0001		HIST1H1E	0.738	<0.0001		AFF1	0.437	0.0394		IL10RA	0.294	0.0056		CPT1A	0.562	0.0063		SSH2	0.59	<0.0001		ADAMTSL4-AS1	0.831	<0.0001
MT-ATP8	0.559	<0.0001		HSP90AB1	0.385	<0.0001		DUSP16	0.373	<0.0001		ZNF394	0.609	<0.0001		SELENOH	0.323	<0.0001		SH2D2A	0.467	<0.0001		IDS	0.736	<0.0001		RRP12	0.436	0.0082		RPS27	0.293	<0.0001		AKT1	0.558	0.0004		PGK1	0.589	<0.0001		IFI6	0.83	<0.0001
IDI1	0.558	<0.0001		CCNY	0.384	<0.0001		BCL3	0.372	<0.0001		RPS10	0.6	<0.0001		GIMAP5	0.32	<0.0001		LEF1	0.443	<0.0001		IFI30	0.734	0.0128		RASGEF1B	0.432	0.0007		ARPC2	0.274	<0.0001		EGR1	0.556	<0.0001		CD52	0.584	<0.0001		OLR1	0.83	<0.0001
TUBB4B	0.549	<0.0001		JUN	0.38	<0.0001		USP36	0.372	<0.0001		MAZ	0.597	<0.0001		NEAT1	0.317	<0.0001		KLF10	0.438	<0.0001		UQCR10	0.708	<0.0001		MAP2K2	0.416	<0.0001		PLP2	0.26	0.0171		RPS27	0.548	<0.0001		EIF4G2	0.577	0.0008		THBS1	0.823	<0.0001
RNF19A	0.545	<0.0001		UBE2B	0.377	<0.0001		CD69	0.371	<0.0001		GIMAP4	0.582	<0.0001		JUNB	0.316	<0.0001		ARID5A	0.434	<0.0001		LY9	0.705	0.0078		RGS2	0.409	<0.0001		HLA-DQA2	0.259	0.0005		SSH1	0.544	0.0087		RASGEF1B	0.573	<0.0001		OTUD1	0.818	<0.0001
RPL41	0.544	<0.0001		OOEP	0.374	<0.0001		UBE2S	0.369	<0.0001		RAB5IF	0.58	<0.0001		TCF7	0.314	<0.0001		C16orf54	0.431	<0.0001		NEAT1	0.705	0.044		SNX29	0.402	0.0004		EZR	0.257	<0.0001		SLC22A4	0.544	0.0316		CLASRP	0.565	<0.0001		XAF1	0.817	<0.0001
RPS10	0.542	<0.0001		PTGER4	0.374	<0.0001		GSTP1	0.366	0.0396		MT-ND5	0.566	<0.0001		TTC39C	0.313	<0.0001		NELL2	0.423	<0.0001		RBM38	0.704	<0.0001		FAM49A	0.393	0.0062		TBC1D10C	0.256	0.0052		IRF2BP2	0.543	<0.0001		CXCL2	0.565	<0.0001		SEC24D	0.809	<0.0001
FBXO33	0.533	<0.0001		ZNF331	0.369	<0.0001		DENND6A	0.364	<0.0001		NFKB1	0.564	<0.0001		CSRNP1	0.311	<0.0001		FAM177A1	0.406	<0.0001		ZNF706	0.697	0.0002		MBD2	0.391	0.0019		CCNI	0.248	0.0003		OAF	0.541	0.0376		PPP1R14B	0.564	<0.0001		TLE5	0.802	<0.0001
NFATC1	0.533	<0.0001		CD69	0.367	<0.0001		BIRC2	0.363	<0.0001		PYHIN1	0.561	<0.0001		NR4A3	0.311	<0.0001		SRSF2	0.404	<0.0001		MT-CO1	0.693	<0.0001		ADGRE5	0.389	<0.0001		POU2F2	0.244	0.0313		ARHGAP31	0.539	0.0176		DYSF	0.559	<0.0001		GK	0.793	<0.0001
REL	0.52	<0.0001		PIM3	0.366	<0.0001		RNF125	0.36	<0.0001		OSER1	0.56	<0.0001		SERTAD1	0.31	<0.0001		GABARAPL1	0.4	<0.0001		NR4A2	0.684	<0.0001		RILPL2	0.384	0.0229		PPP1CA	0.234	0.0048		CD58	0.531	<0.0001		UBE2B	0.554	<0.0001		ZNF331	0.786	<0.0001
TOB1	0.514	<0.0001		PTP4A2	0.363	<0.0001		CSGALNACT1	0.36	<0.0001		LMBR1	0.545	<0.0001		RELB	0.309	<0.0001		PTGER4	0.396	<0.0001		ZBTB1	0.675	0.0008		BORCS5	0.38	0.0059		MT-ND3	0.226	<0.0001		PTGER2	0.529	0.0121		TMEM259	0.55	<0.0001		IER3	0.785	<0.0001
MT-CYB	0.5	<0.0001		BCL3	0.359	<0.0001		GRK2	0.359	<0.0001		MT-CYB	0.539	<0.0001		TUBA1B	0.304	<0.0001		CXCR4	0.386	<0.0001		MT-ND1	0.652	<0.0001		HSPE1	0.379	0.0209		RPL39	0.225	<0.0001		ATP2B1-AS1	0.526	<0.0001		NFKB1	0.536	<0.0001		WDR74	0.784	<0.0001
ATP8A1	0.499	<0.0001		DDX3X	0.356	0.0420		NIBAN1	0.359	<0.0001		PTGER4	0.535	<0.0001		TESPA1	0.303	0.0001		ENC1	0.386	<0.0001		TMEM123	0.643	<0.0001		OOEP	0.378	<0.0001		RPL41	0.219	<0.0001		SKI	0.524	0.0023		ANKRD28	0.535	<0.0001		IRF7	0.779	<0.0001
MT-ND4	0.493	<0.0001		GRK2	0.352	<0.0001		PRELID1	0.359	0.0190		RGCC	0.53	<0.0001		YPEL5	0.302	<0.0001		YPEL5	0.378	<0.0001		CYBC1	0.643	0.0457		FOSB	0.377	<0.0001		KLF2	0.219	0.0006		SLA	0.52	0.005		PABPN1	0.534	<0.0001		RIPK2	0.777	<0.0001
ZFP36	0.492	<0.0001		UBE2S	0.35	<0.0001		INTS6	0.358	<0.0001		MT-CO2	0.53	<0.0001		ZFP36L2	0.301	<0.0001		PRF1	0.372	<0.0001		TRAF3	0.638	0.0261		DDX21	0.369	0.0021		RPS29	0.217	<0.0001		RPL41	0.519	<0.0001		TUBB4B	0.529	<0.0001		EGR1	0.773	<0.0001
FAM49B	0.488	<0.0001		UCP2	0.343	<0.0001		GNG5	0.358	<0.0001		CHMP3	0.528	<0.0001		ITGB1	0.301	0.0030		PIK3R1	0.371	<0.0001		PELI1	0.626	<0.0001		RHOH	0.368	<0.0001		PNRC1	0.201	<0.0001		CROCC	0.514	<0.0001		TMEM176A	0.522	<0.0001		JUN	0.76	<0.0001
MAP3K2	0.483	<0.0001		SOCS1	0.342	<0.0001		PAG1	0.357	<0.0001		ARL4A	0.526	<0.0001		STK24	0.291	<0.0001		CEBPB	0.368	<0.0001		CUL3	0.62	0.0027		HLA-DRB5	0.36	<0.0001		HLA-DRB5	0.2	0.0159		RPS10	0.512	0.0002		AHR	0.521	<0.0001		TLR4	0.752	<0.0001
MT-ND5	0.471	<0.0001		ZFP36L2	0.341	<0.0001		CNOT6L	0.357	<0.0001		UBE2B	0.525	<0.0001		HIST1H3D	0.291	<0.0001		AKNA	0.367	<0.0001		MAP4K4	0.605	0.0001		HLA-DRB1	0.342	<0.0001		RPL37	0.172	<0.0001		CSRNP1	0.505	<0.0001		SLC22A4	0.519	0.0002		RASA3	0.736	<0.0001
DDT	0.471	<0.0001		PABPN1	0.34	<0.0001		TNFAIP3	0.354	<0.0001		AREG	0.523	<0.0001		ARPC2	0.29	<0.0001		GZMB	0.366	<0.0001		STEAP1B	0.603	<0.0001		NR4A2	0.342	<0.0001		CD37	0.166	0.0012		YPEL5	0.502	<0.0001		ATP2B1	0.517	<0.0001		TRIB1	0.735	<0.0001
RBM38	0.468	<0.0001		TNFSF8	0.339	<0.0001		CLIC1	0.353	<0.0001		RBM38	0.514	<0.0001		NKG7	0.289	<0.0001		NOSIP	0.366	<0.0001		PPP1R15A	0.6	<0.0001		ZNF331	0.328	<0.0001		YBX1	0.157	0.0099		ELL2	0.502	<0.0001		CD44	0.516	<0.0001		BEST1	0.732	<0.0001
PLEKHA7	0.464	<0.0001		NFKB1	0.332	<0.0001		MT-ATP8	0.351	<0.0001		UQCR10	0.511	<0.0001		PABPN1	0.287	<0.0001		IRF9	0.365	<0.0001		HIF1A	0.599	<0.0001		RCSD1	0.323	0.0331		FTL	0.155	0.0118		KLF4	0.501	<0.0001		TMEM176B	0.515	<0.0001		RASA2	0.731	<0.0001
ITPKB	0.463	<0.0001		SEMA4D	0.329	<0.0001		PRKY	0.348	<0.0001		BRAF	0.509	<0.0001		PTPRCAP	0.287	<0.0001		IFRD1	0.364	<0.0001		MAPK1IP1L	0.577	0.0005		ZFP36L2	0.311	<0.0001		RPS28	0.147	<0.0001		ICAM1	0.5	<0.0001		PLIN2	0.511	<0.0001		MX2	0.729	<0.0001
ATP2B1-AS1	0.462	<0.0001		MBP	0.327	<0.0001		PIK3IP1	0.345	<0.0001		RPL41	0.508	<0.0001		PRDM1	0.287	0.0005		IDI1	0.354	<0.0001		CREBBP	0.577	0.0369		MOB3A	0.308	0.0012		RPS21	0.144	<0.0001		TMEM176A	0.498	0.0139		UBC	0.508	<0.0001		IRF1	0.725	<0.0001
MT-CO2	0.457	<0.0001		LDHA	0.325	<0.0001		CD81	0.345	<0.0001		MAPK8	0.501	<0.0001		TXNIP	0.282	<0.0001		STAT1	0.353	<0.0001		RPL41	0.563	<0.0001		BCLAF1	0.308	0.0156		RPL13A	0.115	0.0041		KLF2	0.496	<0.0001		FAM107B	0.508	<0.0001		TYMP	0.72	<0.0001
SIPA1L1	0.456	<0.0001		TTC39C	0.323	<0.0001		AFF1	0.344	<0.0001		FBXO11	0.49	<0.0001		MAP2K2	0.28	<0.0001		SLA2	0.352	<0.0001		ATP5IF1	0.563	0.0035		ZCCHC7	0.302	0.0137		RPL13A	-0.115	0.0041		SNX9	0.496	0.0073		JUN	0.504	<0.0001		WARS	0.718	<0.0001
CPSF6	0.449	<0.0001		PIM2	0.317	<0.0001		OOEP	0.344	<0.0001		SBDS	0.488	<0.0001		ARRDC3	0.278	<0.0001		TALDO1	0.352	<0.0001		ATP5MD	0.56	0.0012		MT-ND5	0.302	0.0200		RPS21	-0.144	<0.0001		MT-ND6	0.495	<0.0001		VCAN	0.503	<0.0001		ARL4C	0.715	<0.0001
RPS27	0.447	<0.0001		DDX21	0.317	<0.0001		TUBA1A	0.342	<0.0001		REL	0.488	<0.0001		PRKCA	0.278	<0.0001		TSC22D3	0.351	<0.0001		CD83	0.551	<0.0001		UBC	0.298	<0.0001		RPS28	-0.147	<0.0001		IER3	0.493	<0.0001		GPCPD1	0.503	0.0008		ICAM1	0.702	<0.0001
KLF9	0.444	<0.0001		ARPC2	0.316	<0.0001		SEMA4D	0.341	<0.0001		CRY1	0.486	<0.0001		GRAMD1A	0.276	0.0062		FOSL2	0.35	<0.0001		NCK2	0.543	0.0056		FOS	0.292	<0.0001		FTL	-0.155	0.0118		GABARAPL1	0.49	<0.0001		SNHG5	0.501	<0.0001		INSIG1	0.698	<0.0001
FAM177A1	0.444	<0.0001		BRI3	0.315	<0.0001		SESN3	0.337	<0.0001		RLF	0.484	<0.0001		H1FX	0.274	<0.0001		TBX21	0.345	<0.0001		ACTG1	0.537	<0.0001		ZFP36L1	0.29	<0.0001		YBX1	-0.157	0.0099		CDKN1A	0.484	0.0002		NQO2	0.498	<0.0001		LDHB	0.694	<0.0001
SLC2A3	0.442	<0.0001		IER5	0.307	0.0191		TSHZ2	0.337	<0.0001		S100A11	0.483	<0.0001		S100A11	0.274	<0.0001		MT-ND3	0.344	<0.0001		ARIH1	0.535	0.0039		LYST	0.287	0.0043		CD37	-0.166	0.0012		PIK3R5	0.48	<0.0001		AVL9	0.497	<0.0001		FCGR1A	0.693	<0.0001
JUNB	0.441	<0.0001		NFKBIA	0.306	<0.0001		ACTG1	0.335	<0.0001		PDE4D	0.481	<0.0001		PPP1R15A	0.274	<0.0001		PTPN7	0.34	<0.0001		JUND	0.533	<0.0001		HERPUD1	0.286	0.0055		RPL37	-0.172	<0.0001		PLEKHM2	0.479	0.0009		RHOB	0.489	<0.0001		ID1	0.692	<0.0001
RNF7	0.44	<0.0001		RWDD1	0.305	<0.0001		SORL1	0.333	<0.0001		RNF7	0.479	<0.0001		BOD1L1	0.271	<0.0001		TENT5C	0.339	<0.0001		MT-CO2	0.52	<0.0001		EVL	0.283	0.0045		HLA-DRB5	-0.2	0.0159		PPP1R15B	0.479	0.0204		METRNL	0.485	<0.0001		NFKBIZ	0.689	<0.0001
RANBP2	0.44	<0.0001		AHNAK	0.305	<0.0001		PIK3R1	0.33	<0.0001		UBQLN1	0.473	<0.0001		DNAJA1	0.271	<0.0001		CHST12	0.338	<0.0001		FAM49B	0.499	0.0459		PDE7A	0.283	0.0116		PNRC1	-0.201	<0.0001		ARL4A	0.477	<0.0001		CCND3	0.478	<0.0001		GPR183	0.689	<0.0001
UBQLN1	0.436	<0.0001		RASSF3	0.302	<0.0001		WDR1	0.33	0.0001		LSM14A	0.471	<0.0001		TBCC	0.269	<0.0001		SYTL2	0.338	<0.0001		UCP2	0.497	<0.0001		RPL41	0.277	<0.0001		RPS29	-0.217	<0.0001		HSPA5	0.476	0.0023		MLXIP	0.477	0.0001		RGS2	0.682	<0.0001
MAP7D1	0.435	<0.0001		DNAJA1	0.299	<0.0001		ACTB	0.329	<0.0001		ZNF609	0.469	<0.0001		RCSD1	0.268	<0.0001		CCNH	0.335	<0.0001		CD69	0.486	<0.0001		BTG2	0.271	0.0157		RPL41	-0.219	<0.0001		JMJD6	0.475	0.0287		PKM	0.474	<0.0001		DDX24	0.681	<0.0001
OSER1	0.435	<0.0001		RNF7	0.298	<0.0001		FOSB	0.328	<0.0001		RANBP2	0.464	<0.0001		ZFP36	0.268	<0.0001		NR4A3	0.334	<0.0001		SFPQ	0.481	0.0002		HNRNPL	0.261	0.0036		KLF2	-0.219	0.0006		MAPKAPK2	0.461	<0.0001		ICAM1	0.471	0.0307		PRDM1	0.679	<0.0001
SOCS3	0.433	<0.0001		TNFRSF1B	0.297	<0.0001		PDE4B	0.326	<0.0001		ZNF331	0.463	<0.0001		UBQLN1	0.266	<0.0001		DUSP1	0.331	<0.0001		JUNB	0.475	<0.0001		SMAP2	0.248	<0.0001		RPL39	-0.225	<0.0001		FOSB	0.459	<0.0001		CREB1	0.466	<0.0001		CREB1	0.677	<0.0001
MED30	0.433	<0.0001		DUSP1	0.293	<0.0001		ABCC1	0.325	<0.0001		CCNH	0.461	<0.0001		RAB5IF	0.266	<0.0001		MAPKAPK2	0.33	<0.0001		PRKCE	0.464	0.0029		RBFOX2	0.232	<0.0001		MT-ND3	-0.226	<0.0001		ATF3	0.459	<0.0001		NME3	0.463	<0.0001		RHOB	0.672	<0.0001
RNF139	0.431	<0.0001		MMP24OS	0.291	<0.0001		TSPYL1	0.323	<0.0001		DNTTIP2	0.461	<0.0001		RHOC	0.266	0.0073		MYLIP	0.328	<0.0001		MT-ND4	0.46	<0.0001		YPEL5	0.225	<0.0001		PPP1CA	-0.234	0.0048		ZNF609	0.452	<0.0001		CXCL8	0.463	<0.0001		DUSP1	0.67	<0.0001
MAPK1IP1L	0.428	<0.0001		S1PR4	0.29	<0.0001		TENT5C	0.322	<0.0001		SIK3	0.46	<0.0001		EIF3B	0.265	0.0038		NFATC2	0.328	<0.0001		CXCR4	0.452	<0.0001		PPP1R15A	0.22	0.0201		POU2F2	-0.244	0.0313		NLRP3	0.451	<0.0001		SERTAD1	0.457	<0.0001		HSPA5	0.67	<0.0001
USP36	0.428	<0.0001		ABCC1	0.289	<0.0001		MYLIP	0.321	<0.0001		PPP2CA	0.458	<0.0001		UBL3	0.264	<0.0001		IER5	0.328	<0.0001		ODC1	0.449	0.0096		KLF6	0.217	<0.0001		CCNI	-0.248	0.0003		NFKBIA	0.438	<0.0001		SPSB3	0.456	<0.0001		SAT1	0.667	<0.0001
IRF1	0.427	<0.0001		RPS4Y1	0.286	<0.0001		ARAP2	0.321	<0.0001		CPSF6	0.453	<0.0001		RPL41	0.262	<0.0001		RNF125	0.327	<0.0001		EZR	0.44	<0.0001		RIPOR2	0.21	0.0035		TBC1D10C	-0.256	0.0052		TTC7A	0.434	<0.0001		MTSS1	0.454	<0.0001		TMEM123	0.664	<0.0001
PSMB8-AS1	0.427	<0.0001		MHENCR	0.284	<0.0001		TBC1D15	0.32	<0.0001		MRPL57	0.453	<0.0001		MT2A	0.261	0.0004		AOAH	0.327	<0.0001		MT-CO3	0.439	<0.0001		EZR	0.2	0.0316		EZR	-0.257	<0.0001		MRPL57	0.433	0.0007		FOSB	0.454	<0.0001		RPS26	0.659	<0.0001
ICOS	0.422	<0.0001		PPP1R15A	0.283	<0.0001		FAM177A1	0.318	<0.0001		MT-ND2	0.452	<0.0001		CXCR4	0.259	<0.0001		RBM38	0.326	<0.0001		BTG2	0.424	0.0035		JUNB	0.198	0.0098		HLA-DQA2	-0.259	0.0005		ACTG1	0.43	<0.0001		SPG11	0.452	<0.0001		EPSTI1	0.657	<0.0001
CCNH	0.421	<0.0001		PGK1	0.283	0.0310		SNHG5	0.316	<0.0001		TRAC	0.452	<0.0001		GIMAP7	0.258	<0.0001		SRSF7	0.323	<0.0001		MT-CYB	0.42	<0.0001		BTG1	0.192	0.0231		PLP2	-0.26	0.0171		C15orf39	0.425	0.0015		PLEK	0.452	<0.0001		RUNX3	0.654	<0.0001
CHCHD3	0.421	<0.0001		HPCAL1	0.279	<0.0001		DHX36	0.316	<0.0001		TOB1	0.45	<0.0001		PLEKHA7	0.258	<0.0001		CSNK1D	0.323	<0.0001		ZNF331	0.417	0.0418		RBM3	0.191	0.0115		ARPC2	-0.274	<0.0001		STK24	0.424	0.0036		LAPTM5	0.451	<0.0001		NPM1	0.653	<0.0001
SFPQ	0.418	<0.0001		SLC2A4RG	0.279	<0.0001		ARL4A	0.314	<0.0001		FBXO33	0.45	<0.0001		SET	0.257	<0.0001		GLCCI1	0.322	<0.0001		CALM2	0.416	0.0045		RPS20	0.181	<0.0001		RPS27	-0.293	<0.0001		RBFOX2	0.424	<0.0001		STX12	0.45	<0.0001		SYTL3	0.652	<0.0001
SBDS	0.418	<0.0001		DNAJB9	0.279	<0.0001		STAT1	0.314	<0.0001		NR1D2	0.45	<0.0001		SCML4	0.257	<0.0001		USP36	0.322	<0.0001		YBX1	0.412	<0.0001		HLA-DQB1	0.18	0.0025		IL10RA	-0.294	0.0056		ESYT2	0.42	0.0004		TLE5	0.449	<0.0001		MEF2C	0.651	<0.0001
HIF1A	0.418	<0.0001		MCL1	0.279	<0.0001		SAMSN1	0.313	<0.0001		CUL3	0.449	<0.0001		IVNS1ABP	0.257	0.0169		MALT1	0.322	<0.0001		HIST1H4C	0.412	0.0001		HLA-B	0.175	<0.0001		ARHGAP25	-0.298	0.0014		GCH1	0.413	0.0419		SELENOO	0.446	0.0004		ATP2B1-AS1	0.648	<0.0001
CEMIP2	0.418	<0.0001		TUBB4B	0.275	<0.0001		BACH2	0.313	<0.0001		TMF1	0.448	<0.0001		ATF7IP2	0.256	<0.0001		TSEN54	0.32	<0.0001		HLA-DRB5	0.409	<0.0001		HLA-DQA1	0.173	<0.0001		SAMSN1	-0.303	0.0003		TNFAIP3	0.412	<0.0001		NMT1	0.439	<0.0001		FOS	0.64	<0.0001
STAT3	0.416	<0.0001		RAB11A	0.275	<0.0001		MT2A	0.311	0.0100		DDT	0.447	<0.0001		IER5	0.256	0.0002		C7orf50	0.318	<0.0001		ZFP36	0.405	<0.0001		TMSB4X	0.172	<0.0001		HERPUD1	-0.311	<0.0001		ELL	0.409	0.0033		IP6K1	0.436	<0.0001		STAT1	0.64	<0.0001
CREBBP	0.416	<0.0001		NFATC2	0.274	<0.0001		P2RY8	0.31	<0.0001		PER1	0.444	<0.0001		BRD7	0.254	0.0006		PRKCQ-AS1	0.318	<0.0001		JARID2	0.4	0.0249		ARPC2	0.171	0.0321		SLC25A6	-0.317	<0.0001		PRKACA	0.408	0.005		TLN1	0.431	0.0005		IFI35	0.639	<0.0001
RB1CC1	0.412	<0.0001		TSPYL1	0.272	0.0048		ZNFX1	0.309	<0.0001		LATS1	0.442	<0.0001		ELL2	0.254	<0.0001		CD5	0.317	<0.0001		ZFP36L2	0.399	<0.0001		ETS1	0.17	0.0052		TMEM154	-0.329	0.0100		NSA2	0.407	<0.0001		DENND6A	0.43	<0.0001		PPP4R3A	0.638	<0.0001
IFRD1	0.412	<0.0001		SELPLG	0.27	<0.0001		ZBTB20	0.307	<0.0001		IDI1	0.44	<0.0001		MGAT4A	0.25	<0.0001		RFTN1	0.313	<0.0001		DAZAP2	0.397	<0.0001		TMSB10	0.164	0.0269		IST1	-0.348	0.0492		MT-CO1	0.401	<0.0001		GATAD2B	0.426	<0.0001		LFNG	0.634	<0.0001
CORO7	0.41	<0.0001		DDIT4	0.269	0.0002		TSC22D3	0.305	<0.0001		FAM177A1	0.436	<0.0001		YY1	0.25	<0.0001		CMIP	0.31	<0.0001		SRRM2	0.395	<0.0001		RPL27A	0.132	0.0478		ACP5	-0.349	0.0424		AKAP13	0.4	<0.0001		STAB1	0.426	<0.0001		NCL	0.631	<0.0001
SPTBN1	0.41	<0.0001		FAM49B	0.268	<0.0001		IRF9	0.305	<0.0001		RNF38	0.435	<0.0001		ZNF331	0.25	<0.0001		TNFAIP3	0.309	<0.0001		RBM3	0.383	0.001		EIF1	0.108	0.0052		CD81	-0.353	<0.0001		UBALD2	0.399	0.0194		RWDD1	0.424	<0.0001		MID1IP1	0.622	<0.0001
NFKB1	0.41	<0.0001		RHOH	0.268	<0.0001		ITK	0.304	<0.0001		MSL2	0.435	<0.0001		HSPE1	0.25	<0.0001		NR4A2	0.309	<0.0001		RPS27	0.37	<0.0001		RPL12	0.092	0.0003		GRK2	-0.357	0.0002		ADAM17	0.391	<0.0001		FCGR1A	0.424	<0.0001		HIST1H4C	0.619	<0.0001
EXOSC6	0.41	<0.0001		MARCKSL1	0.267	0.0002		AP3M2	0.303	<0.0001		SIPA1L1	0.432	<0.0001		RCAN3	0.247	<0.0001		MRPL10	0.309	<0.0001		LYN	0.369	<0.0001		RPL13A	0.087	0.0044		TMEM259	-0.362	0.0145		TAGAP	0.388	0.0002		FCAR	0.424	<0.0001		DDIT4	0.61	<0.0001
RNF125	0.409	<0.0001		ERAP2	0.266	<0.0001		GATA3	0.303	<0.0001		RNF125	0.431	<0.0001		SNX9	0.247	0.0004		C1orf21	0.306	<0.0001		FTH1	0.359	<0.0001		RPS8	0.076	0.0326		CD63	-0.38	0.0416		TACC1	0.384	0.0005		TNFAIP3	0.424	<0.0001		KLF6	0.606	<0.0001
CUL3	0.406	<0.0001		ZFP36L1	0.266	<0.0001		PRKCA	0.302	<0.0001		API5	0.431	<0.0001		PTP4A2	0.245	<0.0001		INTS6	0.305	<0.0001		SMCHD1	0.359	0.0016		RPS27	0.066	0.0034		MAP4	-0.383	0.0006		SUSD6	0.383	0.0021		PNN	0.424	<0.0001		IL15	0.603	<0.0001
ABLIM1	0.402	<0.0001		RBMS1	0.265	<0.0001		PACS1	0.301	<0.0001		RWDD1	0.427	<0.0001		CAMK4	0.245	<0.0001		ZEB1	0.305	<0.0001		MT-ND5	0.359	<0.0001		RPS27	-0.066	0.0034		BCL3	-0.385	0.0127		CHURC1	0.382	0.0002		PABPC1	0.422	<0.0001		CEBPB	0.602	<0.0001
C1orf162	0.402	<0.0001		YY1	0.264	<0.0001		CRYBG1	0.3	<0.0001		EXOSC6	0.427	<0.0001		NFATC2	0.245	0.0011		CD8A	0.304	<0.0001		MT-ND2	0.359	<0.0001		RPS8	-0.076	0.0326		TCL1A	-0.392	0.0093		GSAP	0.374	0.0358		STRN3	0.42	<0.0001		LIMK2	0.601	<0.0001
MGAT4A	0.399	<0.0001		ZFP36	0.264	<0.0001		ZYX	0.299	<0.0001		HIST1H1E	0.426	<0.0001		CYCS	0.244	<0.0001		PLEKHA2	0.303	<0.0001		RBM39	0.35	0.0037		RPL13A	-0.087	0.0044		NLRC5	-0.395	0.0022		GRK2	0.372	<0.0001		AP3S2	0.413	<0.0001		ABCA1	0.6	<0.0001
RLF	0.399	<0.0001		TRADD	0.262	<0.0001		SPTBN1	0.297	<0.0001		CEMIP2	0.425	<0.0001		PTRHD1	0.244	0.0019		ZBTB7A	0.302	<0.0001		HLA-DRB1	0.345	<0.0001		RPL12	-0.092	0.0003		CD82	-0.403	<0.0001		SNAP23	0.371	0.0213		CEBPB	0.407	<0.0001		ACSL1	0.598	<0.0001
PRKCQ-AS1	0.398	<0.0001		TXK	0.261	<0.0001		AKT3	0.296	<0.0001		RAB1A	0.424	<0.0001		DDX17	0.243	<0.0001		CNOT6L	0.299	<0.0001		MYL12A	0.333	0.0087		EIF1	-0.108	0.0052		BRD2	-0.403	<0.0001		NFIL3	0.369	0.0199		FBXL20	0.407	<0.0001		NLRP12	0.596	<0.0001
ISCA1	0.397	<0.0001		PPP1R35	0.261	0.0017		PIK3CD	0.295	<0.0001		TUBB4B	0.423	<0.0001		DNAJB1	0.243	<0.0001		RGS10	0.297	<0.0001		STK17B	0.332	0.0102		RPL27A	-0.132	0.0478		BIRC3	-0.424	<0.0001		HLA-DRB5	0.368	<0.0001		IER2	0.403	<0.0001		DSE	0.595	<0.0001
GIMAP5	0.397	<0.0001		RELB	0.26	<0.0001		CCNH	0.294	<0.0001		STXBP2	0.422	<0.0001		STEAP1B	0.243	<0.0001		MTFP1	0.296	<0.0001		RPS29	0.314	<0.0001		TMSB10	-0.164	0.0269		NFATC2	-0.432	0.0030		MT-ND4	0.363	<0.0001		ZNF652	0.401	<0.0001		RAB20	0.588	<0.0001
RWDD1	0.393	<0.0001		PIM1	0.258	<0.0001		ARRDC2	0.291	<0.0001		YBX1	0.419	<0.0001		DUSP1	0.242	<0.0001		MECP2	0.295	<0.0001		EIF1	0.31	<0.0001		ETS1	-0.17	0.0052		RASGRP1	-0.437	0.0055		MAP3K2	0.361	<0.0001		EIF3B	0.401	<0.0001		NAPRT	0.586	<0.0001
GTF2B	0.393	<0.0001		WWP1	0.257	<0.0001		NR1D2	0.291	<0.0001		ESYT2	0.419	<0.0001		GZMH	0.241	<0.0001		ZNF706	0.295	<0.0001		TSC22D3	0.309	<0.0001		ARPC2	-0.171	0.0321		U2AF1L4	-0.439	0.0129		MT-ND1	0.358	<0.0001		LIMD1	0.4	<0.0001		CALHM6	0.582	<0.0001
IRF2BP2	0.393	<0.0001		REL	0.257	0.0073		GBP5	0.29	<0.0001		MED30	0.419	<0.0001		CMPK1	0.24	<0.0001		ADGRG1	0.294	<0.0001		SARAF	0.309	0.0008		TMSB4X	-0.172	<0.0001		PLEKHM2	-0.451	<0.0001		RPS29	0.357	<0.0001		MMP24OS	0.399	<0.0001		NQO2	0.58	<0.0001
GOLGA4	0.39	<0.0001		AKT3	0.256	<0.0001		BIRC3	0.289	<0.0001		HNRNPL	0.417	<0.0001		CSTB	0.24	0.0001		MXRA7	0.293	<0.0001		RBFOX2	0.306	<0.0001		HLA-DQA1	-0.173	<0.0001		TRAF4	-0.473	0.0155		DDT	0.356	<0.0001		TMEM165	0.397	<0.0001		HCK	0.579	<0.0001
MAP4K4	0.386	<0.0001		PSMB8-AS1	0.256	<0.0001		DIPK1A	0.289	<0.0001		CORO7	0.417	<0.0001		QKI	0.238	0.0029		GBP5	0.292	<0.0001		BACH2	0.298	0.0062		HLA-B	-0.175	<0.0001		INTS6	-0.491	0.0002		ADAMTSL4-AS1	0.353	<0.0001		ZBTB7A	0.396	<0.0001		NBPF14	0.579	<0.0001
GIMAP7	0.386	<0.0001		ALOX5AP	0.256	<0.0001		COX5A	0.288	0.0004		KLHL24	0.415	<0.0001		FAM49B	0.237	<0.0001		MACO1	0.292	<0.0001		UBC	0.296	<0.0001		HLA-DQB1	-0.18	0.0025		RPS26	-0.503	<0.0001		ZMIZ1	0.352	0.0335		NPEPPS	0.392	<0.0001		EPB41L3	0.578	<0.0001
HSPA5	0.385	<0.0001		MECP2	0.255	<0.0001		GABARAP	0.285	<0.0001		PPP1R16B	0.413	<0.0001		CHST11	0.236	<0.0001		FCGR3A	0.291	<0.0001		AFF3	0.291	0.0006		RPS20	-0.181	<0.0001		TUBB4B	-0.546	0.0018		JMJD1C	0.342	<0.0001		ABCC1	0.392	<0.0001		PARP14	0.575	<0.0001
AUP1	0.384	<0.0001		VSIR	0.253	<0.0001		YPEL5	0.283	<0.0001		HIF1A	0.412	<0.0001		RNF145	0.236	0.0021		ALKBH7	0.289	<0.0001		MT-ATP8	0.288	0.0458		RBM3	-0.191	0.0115		HSH2D	-0.559	<0.0001		UBE2B	0.34	0.0018		R3HDM2	0.389	<0.0001		WSB1	0.573	<0.0001
RSBN1	0.383	<0.0001		BRD7	0.251	<0.0001		SERTAD1	0.283	<0.0001		HSPA5	0.411	<0.0001		MBP	0.235	<0.0001		P2RY8	0.288	<0.0001		ATP5F1E	0.287	0.0004		BTG1	-0.192	0.0231		NEK6	-0.566	0.0002		RHOB	0.339	0.0374		H1FX	0.388	<0.0001		MYO15B	0.566	<0.0001
FAM117B	0.382	<0.0001		YPEL5	0.25	<0.0001		NLRC5	0.283	<0.0001		MAPK1IP1L	0.411	<0.0001		ENC1	0.233	0.0002		CMC1	0.285	<0.0001		EEF2	0.274	<0.0001		JUNB	-0.198	0.0098		MIDN	-0.582	<0.0001		NEDD9	0.338	0.0228		SNRNP70	0.385	<0.0001		RPS27	0.566	<0.0001
API5	0.379	<0.0001		IL7R	0.249	<0.0001		RAPGEF6	0.283	<0.0001		TNKS2	0.411	<0.0001		ITK	0.232	<0.0001		S1PR5	0.284	<0.0001		BTG1	0.262	<0.0001		EZR	-0.2	0.0316		HIPK2	-0.65	0.0004		IER2	0.334	<0.0001		CPT1A	0.384	<0.0001		CD14	0.555	<0.0001
PER1	0.378	<0.0001		AAK1	0.249	<0.0001		TCP11L2	0.28	<0.0001		CCNT1	0.411	<0.0001		RAD21	0.231	<0.0001		TUBA1A	0.283	<0.0001		LAPTM5	0.251	0.0009		RIPOR2	-0.21	0.0035						ARIH1	0.331	0.0039		AKT1	0.384	<0.0001		VPS13D	0.553	<0.0001
MAPRE2	0.377	<0.0001		DDX17	0.248	<0.0001		MARCH7	0.28	<0.0001		RPS27	0.411	<0.0001		AKT3	0.231	0.0129		MT-ND4	0.283	<0.0001		YWHAZ	0.249	0.0069		KLF6	-0.217	<0.0001						RUNX1	0.329	0.0001		ADAMTSL4-AS1	0.383	<0.0001		METRNL	0.551	<0.0001
SNX9	0.376	<0.0001		FMNL1	0.248	<0.0001		PLEKHA7	0.278	0.0411		VPS37B	0.41	<0.0001		RNF10	0.231	0.0490		UQCR10	0.283	<0.0001		PTPRC	0.24	0.0204		PPP1R15A	-0.22	0.0201						ATP5F1D	0.329	<0.0001		CRK	0.382	0.0008		SOCS3	0.55	<0.0001
RNF38	0.376	0.0006		CSTB	0.248	<0.0001		PDE4D	0.277	<0.0001		RUNX3	0.409	<0.0001		OSER1	0.231	<0.0001		CYTOR	0.282	<0.0001		COX4I1	0.209	0.0389		YPEL5	-0.225	<0.0001						TAPBP	0.326	0.0003		MIR181A1HG	0.381	<0.0001		EZR	0.549	<0.0001
ZNF706	0.376	<0.0001		TCF7	0.247	<0.0001		KLHL24	0.277	<0.0001		SMC5	0.409	<0.0001		RBMS1	0.23	<0.0001		PPP1R16B	0.281	<0.0001		RPS28	0.204	<0.0001		RBFOX2	-0.232	<0.0001						CD63	0.326	0.0007		SMURF2	0.38	<0.0001		CD86	0.547	<0.0001
HERPUD2	0.375	<0.0001		STK24	0.247	<0.0001		BCL2	0.277	<0.0001		GNA13	0.409	<0.0001		NR4A2	0.23	<0.0001		TKT	0.281	0.0002		RPL13A	0.193	<0.0001		SMAP2	-0.248	<0.0001						RFX2	0.326	0.0172		PSAP	0.38	<0.0001		SLC31A2	0.545	<0.0001
CCDC59	0.374	<0.0001		CRIP1	0.246	<0.0001		GPRIN3	0.274	<0.0001		CREBBP	0.407	<0.0001		BRI3	0.228	0.0184		ARPC2	0.28	<0.0001		RPS21	0.173	<0.0001		HNRNPL	-0.261	0.0036						PSME2	0.324	0.007		CHST15	0.379	<0.0001		ADGRE2	0.542	<0.0001
MAPK8	0.374	<0.0001		ARL4A	0.246	<0.0001		CASK	0.274	<0.0001		PPP1CB	0.407	<0.0001		RAB11A	0.228	<0.0001		HLA-DRB5	0.28	<0.0001		RPL38	0.17	0.0262		BTG2	-0.271	0.0157						YBX1	0.323	<0.0001		NDUFA3	0.378	<0.0001		PMAIP1	0.542	<0.0001
PDE4D	0.372	<0.0001		EEF2	0.245	<0.0001		PREX1	0.273	<0.0001		ARPC2	0.403	<0.0001		TENT5C	0.227	<0.0001		MT2A	0.279	<0.0001		RPL36	0.169	<0.0001		RPL41	-0.277	<0.0001						ATP5F1E	0.32	<0.0001		ALOX5AP	0.377	<0.0001		NLRP3	0.541	<0.0001
EIF4G2	0.367	<0.0001		CCNDBP1	0.244	<0.0001		USP16	0.272	<0.0001		RNF139	0.403	<0.0001		SELL	0.226	<0.0001		ID2	0.276	<0.0001		RPL3	0.159	0.0002		EVL	-0.283	0.0045						C4orf48	0.319	0.002		PID1	0.375	<0.0001		HBEGF	0.541	<0.0001
MRPL57	0.366	<0.0001		USP33	0.243	0.0004		P2RY10	0.272	<0.0001		ARHGAP25	0.403	<0.0001		INPP4B	0.226	0.0001		YBX3	0.275	<0.0001		RPS5	0.144	0.026		PDE7A	-0.283	0.0116						CD99	0.317	0.0011		TMEM87A	0.375	<0.0001		CALR	0.539	<0.0001
NCK2	0.364	<0.0001		IRF1	0.241	<0.0001		CD5	0.27	<0.0001		RNF138	0.402	<0.0001		MIDN	0.226	<0.0001		PRKY	0.274	<0.0001		RPS19	0.127	0.0166		HERPUD1	-0.286	0.0055						RPS21	0.316	<0.0001		MEF2C	0.372	<0.0001		NR4A3	0.537	0.0004
MYADM	0.364	<0.0001		H1FX	0.24	<0.0001		EML4	0.27	<0.0001		FOSL2	0.402	<0.0001		ARRDC2	0.225	0.0424		GZMH	0.273	<0.0001		RPS19	-0.127	0.0166		LYST	-0.287	0.0043						STX11	0.31	<0.0001		POGZ	0.372	<0.0001		ABHD5	0.534	<0.0001
TGFBR2	0.361	<0.0001		CTDNEP1	0.24	<0.0001		MECP2	0.27	<0.0001		MYADM	0.401	<0.0001		CELF2	0.224	<0.0001		RALGAPA1	0.273	<0.0001		RPS5	-0.144	0.026		ZFP36L1	-0.29	<0.0001						CD55	0.304	<0.0001		LYZ	0.372	<0.0001		BZW1	0.533	0.0064
RGCC	0.361	<0.0001		MT-ATP6	0.236	<0.0001		SERPINB9	0.27	0.0015		JMY	0.399	<0.0001		ARID5B	0.224	0.0028		TMPO	0.273	<0.0001		RPL3	-0.159	0.0002		FOS	-0.292	<0.0001						CST3	0.299	<0.0001		SNHG7	0.37	<0.0001		OAS1	0.532	<0.0001
KCNA3	0.361	<0.0001		PACS1	0.235	<0.0001		ATP5F1C	0.269	0.0122		ZNF706	0.396	<0.0001		MMP24OS	0.224	0.0035		SERPINB9	0.271	<0.0001		RPL36	-0.169	<0.0001		UBC	-0.298	<0.0001						IDS	0.298	0.0077		PPP1R15A	0.37	<0.0001		TUBB4B	0.531	<0.0001
BTBD9	0.36	<0.0001		DYNLT1	0.235	<0.0001		HECA	0.268	<0.0001		PRKCQ-AS1	0.395	<0.0001		DDIT4	0.224	0.0189		HSPB1	0.271	<0.0001		RPL38	-0.17	0.0262		MT-ND5	-0.302	0.0200						RPS28	0.296	<0.0001		MAPK8IP3	0.369	<0.0001		MARCKS	0.527	<0.0001
MT-ND2	0.36	<0.0001		CCND3	0.233	<0.0001		ACTR3	0.268	0.0018		CCDC59	0.393	<0.0001		IDI1	0.223	<0.0001		ARID5B	0.267	<0.0001		RPS21	-0.173	<0.0001		ZCCHC7	-0.302	0.0137						ZFP36	0.295	<0.0001		AAK1	0.367	<0.0001		ITGA4	0.526	<0.0001
LSM14A	0.358	<0.0001		SLA	0.233	<0.0001		TESPA1	0.267	<0.0001		ZFC3H1	0.392	<0.0001		RLF	0.223	0.0002		F2R	0.267	<0.0001		RPL13A	-0.193	<0.0001		MOB3A	-0.308	0.0012						HLA-C	0.291	<0.0001		RSBN1L	0.367	<0.0001		TNFSF13B	0.525	<0.0001
YBX1	0.357	<0.0001		PRKCQ	0.232	<0.0001		HIVEP2	0.267	<0.0001		PSMB8-AS1	0.392	<0.0001		FOS	0.222	<0.0001		CST7	0.266	<0.0001		RPS28	-0.204	<0.0001		BCLAF1	-0.308	0.0156						PPP1R15A	0.29	<0.0001		PGD	0.366	<0.0001		BLVRA	0.522	<0.0001
PRRC2B	0.357	<0.0001		ICOS	0.231	<0.0001		MAP7D1	0.267	<0.0001		KLF9	0.391	<0.0001		TNKS2	0.221	0.0011		HLA-DRB1	0.266	<0.0001		COX4I1	-0.209	0.0389		ZFP36L2	-0.311	<0.0001						EIF5A	0.285	0.0257		NDUFB1	0.365	<0.0001		CROCC	0.521	<0.0001
KANSL1	0.357	<0.0001		CCM2	0.229	<0.0001		CREBBP	0.267	<0.0001		IFI16	0.391	0.0001		CD2	0.22	<0.0001		EZR	0.265	<0.0001		PTPRC	-0.24	0.0204		RCSD1	-0.323	0.0331						STEAP1B	0.285	<0.0001		CUL5	0.364	<0.0001		TMEM104	0.521	<0.0001
GOLPH3	0.357	0.0151		HIST1H1D	0.228	<0.0001		TOB1	0.265	<0.0001		SNX9	0.39	<0.0001		FGD3	0.218	0.0086		KLF6	0.263	<0.0001		YWHAZ	-0.249	0.0069		ZNF331	-0.328	<0.0001						SLCO3A1	0.284	0.001		RNF115	0.361	<0.0001		NBPF26	0.52	<0.0001
EIF2S2	0.357	<0.0001		CD7	0.228	<0.0001		ZEB1	0.265	<0.0001		GAREM1	0.388	<0.0001		KHDRBS1	0.215	<0.0001		HNRNPL	0.263	<0.0001		LAPTM5	-0.251	0.0009		HLA-DRB1	-0.342	<0.0001						FOXO3	0.279	0.0217		OGT	0.361	<0.0001		GBP2	0.52	<0.0001
S100A11	0.356	<0.0001		UBALD2	0.228	<0.0001		EBLN3P	0.264	<0.0001		NDUFB3	0.388	<0.0001		TFAM	0.214	0.0256		PDE4B	0.263	<0.0001		BTG1	-0.262	<0.0001		NR4A2	-0.342	<0.0001						PCBP1	0.275	<0.0001		AGO3	0.36	<0.0001		HSPA8	0.518	<0.0001
POLR2A	0.355	<0.0001		FAM102A	0.224	<0.0001		FUS	0.263	<0.0001		RBM15B	0.387	<0.0001		SORL1	0.212	0.0014		CITED2	0.262	<0.0001		EEF2	-0.274	<0.0001		HLA-DRB5	-0.36	<0.0001						ZEB2	0.275	0.0009		SREBF2	0.359	<0.0001		PSMB9	0.517	<0.0001
BRAF	0.355	0.0017		ITK	0.223	<0.0001		PHC3	0.263	<0.0001		CHD1	0.386	<0.0001		GZMM	0.211	<0.0001		SELL	0.258	<0.0001		ATP5F1E	-0.287	0.0004		RHOH	-0.368	<0.0001						JUNB	0.268	<0.0001		C20orf194	0.357	<0.0001		IRF9	0.517	<0.0001
HNRNPL	0.352	<0.0001		SSH2	0.223	<0.0001		FRYL	0.263	0.0006		MAP7D1	0.383	<0.0001		RBL2	0.21	<0.0001		HLA-B	0.255	<0.0001		MT-ATP8	-0.288	0.0458		DDX21	-0.369	0.0021						RNF149	0.268	<0.0001		RNF144B	0.356	<0.0001		B3GNT5	0.517	<0.0001
ATF7IP2	0.351	0.0005		CLDND1	0.223	<0.0001		SYNE2	0.262	<0.0001		TACC1	0.383	<0.0001		MAPKAPK2	0.209	0.0001		TGFB1	0.254	<0.0001		AFF3	-0.291	0.0006		FOSB	-0.377	<0.0001						RPS26	0.266	<0.0001		PET100	0.356	<0.0001		RPLP0	0.515	<0.0001
ALKBH5	0.349	<0.0001		XPO6	0.222	<0.0001		ATXN1	0.262	0.0001		DYNC1H1	0.38	<0.0001		PACS1	0.209	0.0001		NAA50	0.254	<0.0001		UBC	-0.296	<0.0001		OOEP	-0.378	<0.0001						CLEC7A	0.264	<0.0001		PPP2R2D	0.354	0.006		LYL1	0.514	<0.0001
ZNF394	0.348	<0.0001		FAM117B	0.221	<0.0001		UQCR10	0.262	0.0016		MAP3K2	0.378	<0.0001		STT3B	0.209	0.0110		MYBL1	0.254	<0.0001		BACH2	-0.298	0.0062		HSPE1	-0.379	0.0209						PDE4B	0.26	0.0131		HLA-DRB1	0.353	<0.0001		CTNNB1	0.513	<0.0001
DDX6	0.346	<0.0001		RBFOX2	0.22	<0.0001		CD55	0.261	<0.0001		SLC9A3R1	0.377	<0.0001		GIMAP4	0.208	0.0014		HNRNPUL1	0.253	<0.0001		RBFOX2	-0.306	<0.0001		BORCS5	-0.38	0.0059						MT-CO2	0.26	<0.0001		MARK3	0.353	<0.0001		ID2	0.513	<0.0001
MAP2K2	0.345	<0.0001		STT3B	0.22	<0.0001		IER5	0.261	<0.0001		EIF4G2	0.376	<0.0001		SUPT3H	0.208	0.0441		FCRL6	0.253	<0.0001		TSC22D3	-0.309	<0.0001		RILPL2	-0.384	0.0229						TMEM258	0.26	0.0047		VMP1	0.352	<0.0001		VAMP5	0.512	<0.0001
JMY	0.345	0.0003		CYCS	0.22	<0.0001		KLF12	0.261	<0.0001		IDS	0.376	<0.0001		HOOK2	0.208	0.0006		CD6	0.252	<0.0001		SARAF	-0.309	0.0008		ADGRE5	-0.389	<0.0001						OST4	0.259	<0.0001		WASHC1	0.351	<0.0001		ST3GAL1	0.508	<0.0001
GAREM1	0.343	<0.0001		ARHGAP45	0.219	<0.0001		BOD1L1	0.26	<0.0001		CYBC1	0.375	<0.0001		HEBP2	0.207	0.0003		ARL4A	0.252	<0.0001		EIF1	-0.31	<0.0001		MBD2	-0.391	0.0019						GDI2	0.258	0.0018		SLC38A2	0.348	<0.0001		CCR1	0.508	<0.0001
TLK1	0.342	<0.0001		RETREG1	0.219	0.0009		CSTB	0.26	0.0492		PYCR2	0.374	<0.0001		PAK2	0.207	0.0011		ZBTB38	0.251	<0.0001		RPS29	-0.314	<0.0001		FAM49A	-0.393	0.0062						MYADM	0.255	<0.0001		UBE2D1	0.348	<0.0001		SMCO4	0.508	<0.0001
DNTTIP2	0.341	<0.0001		PRKCA	0.218	<0.0001		PAFAH1B1	0.259	<0.0001		SELENOK	0.373	<0.0001		HNRNPL	0.205	<0.0001		UBE2B	0.251	<0.0001		STK17B	-0.332	0.0102		SNX29	-0.402	0.0004						UBC	0.246	<0.0001		PHC2	0.346	<0.0001		HAVCR2	0.508	<0.0001
CHD3	0.339	<0.0001		PPP2R2D	0.218	0.0002		SGTB	0.259	<0.0001		EML4	0.371	<0.0001		SERINC5	0.205	0.0316		CHMP3	0.251	<0.0001		MYL12A	-0.333	0.0087		RGS2	-0.409	<0.0001						GAB2	0.244	0.0494		SPPL2A	0.345	<0.0001		GRK2	0.507	<0.0001
RUNX3	0.338	0.0052		CASK	0.216	<0.0001		ANKRD36	0.258	0.0013		SURF4	0.371	0.0057		ERAP2	0.205	<0.0001		JUND	0.25	<0.0001		HLA-DRB1	-0.345	<0.0001		MAP2K2	-0.416	<0.0001						SIK3	0.242	<0.0001		RHOT1	0.343	<0.0001		RPSA	0.507	<0.0001
RPS29	0.338	<0.0001		EIF4EBP2	0.215	<0.0001		USP9Y	0.258	0.0022		BTG2	0.37	<0.0001		DEK	0.204	<0.0001		SLC25A6	0.25	<0.0001		RBM39	-0.35	0.0037		RASGEF1B	-0.432	0.0007						ZFAS1	0.242	<0.0001		ZXDC	0.343	<0.0001		TNFAIP2	0.506	<0.0001
G3BP2	0.337	<0.0001		SET	0.214	<0.0001		SLFN5	0.257	<0.0001		ITPKB	0.37	<0.0001		PBXIP1	0.204	0.0055		S1PR4	0.25	<0.0001		MT-ND5	-0.359	<0.0001		RRP12	-0.436	0.0082						ARPC2	0.237	<0.0001		RRP12	0.343	0.0441		NXF1	0.505	<0.0001
ESYT2	0.336	<0.0001		CMPK1	0.214	<0.0001		JUND	0.256	<0.0001		USP36	0.37	<0.0001		KTN1	0.203	0.0010		RAB5IF	0.249	<0.0001		MT-ND2	-0.359	<0.0001		AFF1	-0.437	0.0394						B2M	0.236	<0.0001		SELENOH	0.342	<0.0001		PPDPF	0.504	<0.0001
NIPBL	0.334	<0.0001		SESN3	0.214	<0.0001		SNHG16	0.255	<0.0001		SP3	0.366	<0.0001		CCND3	0.202	<0.0001		DHX36	0.249	<0.0001		FTH1	-0.359	<0.0001		THEMIS2	-0.444	0.0077						VIM	0.235	<0.0001		BCL2A1	0.342	<0.0001		UNC93B1	0.503	<0.0001
CREM	0.333	<0.0001		SERINC5	0.214	<0.0001		JMY	0.255	<0.0001		RSBN1	0.364	<0.0001		TUBA1A	0.202	<0.0001		MT-ND1	0.249	<0.0001		SMCHD1	-0.359	0.0016		PLEKHA7	-0.449	0.0011						HMGN2	0.232	0.0059		ZBTB20	0.341	<0.0001		OSCAR	0.503	<0.0001
AQP3	0.333	<0.0001		TBCC	0.213	<0.0001		CLEC2D	0.255	<0.0001		ASXL1	0.359	<0.0001		S1PR5	0.202	0.0039		ITK	0.246	<0.0001		LYN	-0.369	<0.0001		NR4A1	-0.467	0.0437						FAM49B	0.231	0.0162		RNF145	0.341	<0.0001		NADK	0.502	<0.0001
USP3	0.332	<0.0001		MAPK1IP1L	0.213	0.0308		RNF145	0.254	<0.0001		TMEM258	0.359	<0.0001		RNF213	0.201	0.0001		TENT4B	0.245	<0.0001		RPS27	-0.37	<0.0001		ELL2	-0.474	0.0281						HIST1H1E	0.231	0.0024		EREG	0.341	<0.0001		MT-CO3	0.499	<0.0001
PPP1CB	0.33	<0.0001		C1orf162	0.212	0.0006		GON4L	0.254	0.0005		ATP8A1	0.357	<0.0001		NOSIP	0.201	0.0024		DDX18	0.243	<0.0001		RBM3	-0.383	0.001		MAP3K8	-0.476	<0.0001						CRTAP	0.229	0.0355		PARL	0.337	0.0015		PLXNB2	0.498	<0.0001
ZNF644	0.33	<0.0001		ZNF394	0.212	0.0017		CD27	0.254	0.0003		RNMT	0.351	<0.0001		SIK3	0.201	<0.0001		ADGRE5	0.242	<0.0001		SRRM2	-0.395	<0.0001		BCL2A1	-0.478	<0.0001						GRN	0.228	<0.0001		NR4A2	0.336	<0.0001		TNK2	0.498	<0.0001
DHX9	0.328	0.0014		BTG1	0.211	<0.0001		IL10RA	0.253	<0.0001		GTF3C1	0.351	0.0122		MATK	0.201	<0.0001		INSIG1	0.242	<0.0001		DAZAP2	-0.397	<0.0001		NCK2	-0.487	0.0024						TIMP2	0.227	0.0149		PPP6R2	0.334	0.0062		NFKBIA	0.496	<0.0001
ALOX5AP	0.328	<0.0001		HEBP2	0.211	<0.0001		ARID5B	0.252	<0.0001		MYO9B	0.349	<0.0001		KIF2A	0.2	0.0004		HLA-DQA2	0.242	<0.0001		ZFP36L2	-0.399	<0.0001		ANK3	-0.488	0.0001						ANXA2	0.225	0.0028		PLAUR	0.334	<0.0001		HSP90AB1	0.496	<0.0001
SP3	0.326	<0.0001		TC2N	0.21	<0.0001		STAT5B	0.252	<0.0001		DHX9	0.349	<0.0001		SAMHD1	0.198	0.0038		MCOLN2	0.242	<0.0001		JARID2	-0.4	0.0249		CD81	-0.498	<0.0001						MT-CO3	0.224	<0.0001		STX11	0.334	<0.0001		NEDD9	0.495	<0.0001
BAZ2A	0.326	0.0002		HMGN4	0.207	0.0002		IL7R	0.249	<0.0001		BCL7B	0.349	0.0126		TGFBR2	0.197	0.0031		RSL1D1	0.241	<0.0001		ZFP36	-0.405	<0.0001		BIRC3	-0.503	<0.0001						NPC2	0.222	<0.0001		TNK2	0.333	0.0001		PPP1R10	0.494	<0.0001
JMJD1C	0.325	<0.0001		RPL41	0.207	<0.0001		PDCD4	0.249	<0.0001		DENND2D	0.349	<0.0001		ADGRE5	0.196	<0.0001		SRGN	0.24	<0.0001		HLA-DRB5	-0.409	<0.0001		RGS1	-0.521	0.0050						MSN	0.217	0.0297		PITPNC1	0.328	<0.0001		RNF19B	0.494	<0.0001
GPR183	0.324	<0.0001		FYN	0.206	<0.0001		ITGA6	0.249	<0.0001		MYLIP	0.348	<0.0001		SMAP2	0.194	<0.0001		SYTL3	0.24	<0.0001		HIST1H4C	-0.412	0.0001		UBE2B	-0.522	<0.0001						TSC22D3	0.213	0.0018		CPEB4	0.326	<0.0001		C9orf72	0.493	<0.0001
CAMK1D	0.323	<0.0001		UBL3	0.206	<0.0001		NCOA7	0.249	0.0002		NCK2	0.348	<0.0001		TRBC2	0.194	0.0002		IQGAP2	0.239	<0.0001		YBX1	-0.412	<0.0001		BACH2	-0.524	0.0029						CREB1	0.209	0.0005		HNRNPH1	0.326	0.0293		LAP3	0.493	<0.0001
MYLIP	0.321	<0.0001		HMGB2	0.206	<0.0001		RGCC	0.247	<0.0001		BCAS2	0.348	<0.0001		SELPLG	0.193	0.0003		EMD	0.239	<0.0001		CALM2	-0.416	0.0045		YBX3	-0.536	0.0020						MT-ND5	0.206	<0.0001		CAMK1D	0.325	<0.0001		KIAA0513	0.493	<0.0001
PRDM2	0.321	0.0003		ESD	0.206	0.0007		MON2	0.247	0.0005		HSPH1	0.348	0.0021		AAK1	0.193	0.0022		RNF145	0.239	<0.0001		ZNF331	-0.417	0.0418		NR4A3	-0.543	0.0206						RHOA	0.206	<0.0001		DENND4C	0.325	<0.0001		HK3	0.488	<0.0001
MMP24OS	0.321	0.0011		UBC	0.206	<0.0001		KDM6B	0.246	<0.0001		MT-ATP6	0.347	<0.0001		PTGER4	0.193	<0.0001		GBP2	0.238	<0.0001		MT-CYB	-0.42	<0.0001		RPS4Y1	-0.547	<0.0001						FOS	0.199	<0.0001		IER3	0.325	<0.0001		NCF1	0.487	<0.0001
HOOK2	0.32	<0.0001		ARHGEF3	0.204	<0.0001		WWP1	0.246	0.0001		STAT3	0.345	<0.0001		TUBA4A	0.193	<0.0001		WSB1	0.236	<0.0001		BTG2	-0.424	0.0035		COL19A1	-0.548	0.0050						MT-CYB	0.194	<0.0001		NDUFA12	0.324	<0.0001		LILRB2	0.487	<0.0001
ARPC2	0.319	<0.0001		CMTM7	0.204	<0.0001		COPB1	0.245	<0.0001		JUNB	0.344	<0.0001		SRSF11	0.192	0.0016		MT-ND2	0.236	<0.0001		MT-CO3	-0.439	<0.0001		PLPP5	-0.575	0.0005						SRGN	0.191	<0.0001		RNF149	0.323	<0.0001		MSRB2	0.485	<0.0001
BCAS2	0.319	<0.0001		PNRC1	0.204	<0.0001		UBQLN1	0.244	<0.0001		PTP4A2	0.344	<0.0001		BZW1	0.192	<0.0001		PLEKHA7	0.236	0.0058		EZR	-0.44	<0.0001		SOX5	-0.593	0.0054						RPL37A	0.19	<0.0001		PIP4K2A	0.322	<0.0001		PFKFB3	0.484	<0.0001
DUSP2	0.318	<0.0001		SORL1	0.202	<0.0001		UFL1	0.244	<0.0001		GOLPH3	0.344	<0.0001		ADD3	0.191	<0.0001		EFHD2	0.235	<0.0001		ODC1	-0.449	0.0096		CCR7	-0.608	0.0003						RPLP1	0.189	<0.0001		VAV2	0.321	<0.0001		PITPNA	0.482	<0.0001
RBBP4	0.317	<0.0001		TSHZ2	0.202	<0.0001		NFATC2	0.241	<0.0001		GPATCH8	0.342	<0.0001		CDKN1B	0.191	<0.0001		PDE4D	0.235	<0.0001		CXCR4	-0.452	<0.0001		SKAP1	-0.633	<0.0001						JUND	0.188	<0.0001		CEBPD	0.318	<0.0001		FGD4	0.482	<0.0001
LPP	0.316	0.0467		PITPNC1	0.201	<0.0001		TDG	0.241	<0.0001		FAM117B	0.342	<0.0001		GADD45B	0.191	0.0001		CEMIP2	0.235	<0.0001		MT-ND4	-0.46	<0.0001		VEGFB	-0.693	<0.0001						RPL22	0.185	<0.0001		SLC11A1	0.318	<0.0001		PLK3	0.481	<0.0001
ARID5A	0.315	<0.0001		BRD4	0.201	<0.0001		MBP	0.24	<0.0001		NEAT1	0.342	0.0005		RNF125	0.19	<0.0001		MYO1F	0.235	<0.0001		PRKCE	-0.464	0.0029		TP53INP1	-0.729	0.0016						HLA-A	0.184	<0.0001		RNF7	0.316	<0.0001		HNRNPA0	0.481	0.0014
PPP1R15A	0.314	<0.0001		SNHG3	0.201	0.0001		COTL1	0.24	0.0006		DDX6	0.341	<0.0001		LEF1	0.188	0.0003		LDHA	0.233	<0.0001		JUNB	-0.475	<0.0001		SLC25A6	-0.732	<0.0001						RPL37	0.182	<0.0001		LEPROTL1	0.316	<0.0001		CD83	0.479	<0.0001
CLK1	0.314	0.0001		IPCEF1	0.2	<0.0001		ARL4C	0.239	<0.0001		PPP6C	0.341	0.0016		MT-CO3	0.188	<0.0001		CSTB	0.233	0.0012		SFPQ	-0.481	0.0002		MHENCR	-0.733	<0.0001						H3F3B	0.179	0.0124		MAP3K8	0.316	<0.0001		POU2F2	0.476	<0.0001
RBFOX2	0.314	<0.0001		TFAM	0.2	0.0208		RNF4	0.239	<0.0001		PDE4B	0.34	0.0002		RNF139	0.187	0.0076		FUS	0.231	<0.0001		CD69	-0.486	<0.0001		MT-ND6	-0.747	<0.0001						FTL	0.179	<0.0001		ATF3	0.315	0.001		SELL	0.476	0.0011
ASXL1	0.313	<0.0001		MFSD14A	0.199	0.0024		RALGAPA1	0.239	<0.0001		PLEKHA7	0.339	<0.0001		ZBTB1	0.186	<0.0001		TGFBR2	0.23	<0.0001		UCP2	-0.497	<0.0001		TCL1A	-0.797	<0.0001						PTPRE	0.179	0.0017		RNF38	0.314	<0.0001		AHR	0.474	<0.0001
KIF5B	0.313	0.0007		EIF3B	0.198	<0.0001		MPZL3	0.238	<0.0001		PPP1R15A	0.337	<0.0001		FCMR	0.185	0.0013		ROMO1	0.23	<0.0001		FAM49B	-0.499	0.0459		HLA-DQA2	-0.853	<0.0001						SH3BGRL3	0.175	<0.0001		CST3	0.311	<0.0001		PLSCR1	0.473	<0.0001
TENT5C	0.313	0.0019		IER2	0.198	0.0168		MBD5	0.238	0.0239		ZFAND3	0.336	<0.0001		HLA-DRB1	0.185	0.0390		RHOC	0.229	<0.0001		MT-CO2	-0.52	<0.0001		STX17-AS1	-0.902	<0.0001						NAMPT	0.173	0.0006		MYO1F	0.311	<0.0001		DHRSX	0.473	<0.0001
SELENOH	0.313	0.0002		SNHG7	0.196	<0.0001		MAZ	0.237	<0.0001		ZNF644	0.335	<0.0001		VSIR	0.184	<0.0001		SYAP1	0.229	<0.0001		JUND	-0.533	<0.0001		RPS26	-1.611	<0.0001						FCER1G	0.166	0.0008		HGS	0.311	0.0112		TOM1	0.471	<0.0001
TMEM259	0.312	<0.0001		CDKN2D	0.195	<0.0001		OGDH	0.237	<0.0001		CRYBG1	0.335	0.0004		HSPA5	0.183	<0.0001		TGFBR3	0.227	<0.0001		ARIH1	-0.535	0.0039										RPL23	0.165	0.0485		KCMF1	0.31	<0.0001		SSH2	0.47	<0.0001
CRTC3	0.311	<0.0001		DGUOK	0.194	<0.0001		RASGRP1	0.236	<0.0001		ABLIM1	0.334	<0.0001		SLA2	0.181	0.0092		STAT4	0.226	<0.0001		ACTG1	-0.537	<0.0001										LYZ	0.164	<0.0001		WWOX	0.31	<0.0001		DNAJC5	0.47	<0.0001
PTP4A2	0.31	<0.0001		RORA	0.191	<0.0001		SMAP2	0.235	<0.0001		ATP5F1E	0.334	<0.0001		PSIP1	0.18	0.0017		CD69	0.225	<0.0001		NCK2	-0.543	0.0056										EEF2	0.164	0.0023		NEMF	0.309	<0.0001		TBC1D8	0.47	<0.0001
ATP9B	0.309	0.0316		ORAI1	0.189	0.0443		CD6	0.235	<0.0001		CREM	0.331	<0.0001		FMNL1	0.18	0.0026		ATP1B3	0.225	<0.0001		CD83	-0.551	<0.0001										FAU	0.162	<0.0001		ATP5ME	0.309	<0.0001		MALT1	0.47	<0.0001
GLG1	0.308	<0.0001		CDC14A	0.188	<0.0001		UTRN	0.235	<0.0001		HOOK2	0.331	0.0002		HCST	0.18	<0.0001		FGFBP2	0.224	<0.0001		ATP5MD	-0.56	0.0012										RPL38	0.159	0.0024		POU2F2	0.309	<0.0001		JAK2	0.468	<0.0001
DDIT4	0.308	<0.0001		SPSB3	0.188	0.0047		CCDC91	0.235	<0.0001		ARIH1	0.33	<0.0001		SLC25A5	0.18	<0.0001		TXNIP	0.224	<0.0001		RPL41	-0.563	<0.0001										MT-ND2	0.158	<0.0001		FNBP4	0.309	<0.0001		DISC1	0.468	<0.0001
PDCD4	0.307	<0.0001		TSC22D3	0.187	<0.0001		C1orf43	0.233	<0.0001		MAPRE2	0.329	<0.0001		ECH1	0.179	0.0083		MT-ND5	0.224	<0.0001		ATP5IF1	-0.563	0.0035										HLA-B	0.156	<0.0001		GCH1	0.308	0.0425		CLCN7	0.468	<0.0001
PPP2CA	0.307	<0.0001		PDE7A	0.187	<0.0001		RETREG1	0.232	0.0014		ANKHD1	0.329	<0.0001		AOAH	0.179	<0.0001		IDS	0.223	<0.0001		MAPK1IP1L	-0.577	0.0005										RPS6	0.153	0.0001		LSM14A	0.306	<0.0001		NEAT1	0.467	<0.0001
CTNNB1	0.305	0.0089		STMN3	0.187	0.0040		NSD1	0.232	0.0066		SERTAD1	0.329	0.0036		JUN	0.177	<0.0001		MAP7D1	0.223	<0.0001		CREBBP	-0.577	0.0369										RPL39	0.15	<0.0001		DHX36	0.306	0.0018		BST2	0.467	<0.0001
PRRC2A	0.305	0.0147		SUN2	0.186	<0.0001		DOCK10	0.231	<0.0001		ALYREF	0.328	0.0075		RABGEF1	0.177	0.0175		MYADM	0.222	<0.0001		HIF1A	-0.599	<0.0001										PFN1	0.147	<0.0001		SPCS2	0.305	0.0036		HRH2	0.467	<0.0001
MARCH6	0.305	0.0159		CSNK1G2	0.186	0.0463		FOXO1	0.231	<0.0001		MRPS6	0.328	<0.0001		ETS1	0.176	<0.0001		SYNE1	0.222	<0.0001		PPP1R15A	-0.6	<0.0001										TMA7	0.147	0.0458		C12orf57	0.304	0.0047		EFCAB2	0.467	<0.0001
NSA2	0.304	<0.0001		HIST1H4C	0.185	<0.0001		PTGER4	0.23	<0.0001		TMEM179B	0.327	<0.0001		ABRACL	0.176	0.0171		B4GALT1	0.222	<0.0001		STEAP1B	-0.603	<0.0001										CFL1	0.145	<0.0001		RTF1	0.304	0.0282		ADAP2	0.466	<0.0001
SDCBP	0.303	<0.0001		TMC8	0.184	<0.0001		CSNK1G2	0.23	<0.0001		CHCHD3	0.327	0.0001		DNAJB6	0.175	<0.0001		GTF3C1	0.222	<0.0001		MAP4K4	-0.605	0.0001										MT-ATP6	0.145	<0.0001		NSF	0.302	<0.0001		CEBPD	0.465	<0.0001
RICTOR	0.303	<0.0001		LSM14A	0.183	<0.0001		MTFP1	0.23	<0.0001		HIPK1	0.325	<0.0001		GNAS	0.174	<0.0001		PPA1	0.222	0.0015		CUL3	-0.62	0.0027										ITM2B	0.141	0.0087		CTDSP1	0.302	<0.0001		SECTM1	0.464	<0.0001
ATP5F1E	0.303	<0.0001		PPP2R5C	0.182	<0.0001		FTL	0.229	<0.0001		TMBIM4	0.325	<0.0001		HSP90AA1	0.171	<0.0001		RUNX3	0.221	<0.0001		PELI1	-0.626	<0.0001										CYBA	0.14	0.003		RICTOR	0.302	0.0001		PLEKHM2	0.463	<0.0001
ARIH1	0.302	<0.0001		MAT2B	0.182	<0.0001		KLF3	0.228	<0.0001		YY1	0.323	<0.0001		VIM	0.17	<0.0001		NAPA	0.221	<0.0001		TRAF3	-0.638	0.0261										AHNAK	0.136	0.0051		MAP3K3	0.301	<0.0001		CAMK2D	0.461	<0.0001
UBL3	0.302	0.0002		CAB39	0.182	<0.0001		ABLIM1	0.228	<0.0001		FBXW7	0.323	<0.0001		TRIM22	0.17	0.0311		MCRIP1	0.221	<0.0001		CYBC1	-0.643	0.0457										PSAP	0.134	<0.0001		SULT1A1	0.301	0.0013		RPS3A	0.461	<0.0001
TM9SF2	0.301	0.0139		MRPL20	0.182	0.0022		CORO1A	0.226	<0.0001		IER5	0.323	<0.0001		TAF15	0.168	0.0058		RHOH	0.221	<0.0001		TMEM123	-0.643	<0.0001										DUSP1	0.133	0.0025		C1orf162	0.3	<0.0001		RPS5	0.461	<0.0001
SELENOK	0.3	<0.0001		IFITM1	0.182	<0.0001		RBM38	0.225	<0.0001		TMEM259	0.323	<0.0001		TNFAIP8	0.168	0.0290		ADRM1	0.22	<0.0001		MT-ND1	-0.652	<0.0001										RPS12	0.129	0.0003		IER5	0.3	<0.0001		RPS6KC1	0.46	<0.0001
AMD1	0.299	<0.0001		GAREM1	0.182	<0.0001		FAAH2	0.225	0.0374		SELENOH	0.323	<0.0001		CDKN2D	0.167	0.0430		ATP5MD	0.22	<0.0001		ZBTB1	-0.675	0.0008										RPL36	0.127	0.0002		ERICH1	0.3	<0.0001		ODF3B	0.459	<0.0001
BTG2	0.298	<0.0001		CLEC2B	0.182	0.0182		MT-ND3	0.224	<0.0001		RICTOR	0.322	<0.0001		BTG1	0.166	<0.0001		SSBP1	0.22	<0.0001		NR4A2	-0.684	<0.0001										RPS15	0.12	<0.0001		CHMP4A	0.3	0.0246		ANKRD13D	0.459	<0.0001
PCIF1	0.297	0.0189		S100A10	0.18	<0.0001		GAPDH	0.224	<0.0001		TSPAN32	0.322	0.0016		CCR7	0.166	0.0173		RNF7	0.219	<0.0001		MT-CO1	-0.693	<0.0001										NACA	0.115	0.0105		PNRC1	0.3	<0.0001		VAV2	0.459	<0.0001
DNMT1	0.297	0.0116		ABRACL	0.18	<0.0001		HNRNPUL1	0.223	<0.0001		CDK17	0.32	<0.0001		MT-CO2	0.166	<0.0001		ATG12	0.219	<0.0001		ZNF706	-0.697	0.0002										RPS13	0.114	0.0032		UBR2	0.299	<0.0001		MFSD12	0.458	<0.0001
ZEB1	0.296	0.0009		PIK3IP1	0.179	<0.0001		NR3C1	0.223	<0.0001		TAP2	0.32	<0.0001		RESF1	0.165	<0.0001		SLFN12L	0.219	0.0012		RBM38	-0.704	<0.0001										RPL26	0.113	0.0015		RCSD1	0.299	<0.0001		SKIL	0.457	<0.0001
SF1	0.295	<0.0001		KHDRBS1	0.179	<0.0001		RPS6KA3	0.223	<0.0001		CAMK1D	0.32	<0.0001		TMEM123	0.165	0.0002		DDIT4	0.218	<0.0001		NEAT1	-0.705	0.044										RPS3A	0.112	0.0063		CHKA	0.299	<0.0001		CUL1	0.457	<0.0001
BOD1L1	0.295	0.0006		GIMAP4	0.179	<0.0001		WSB1	0.222	<0.0001		G3BP2	0.319	<0.0001		PSMA1	0.165	0.0153		RNF115	0.218	<0.0001		LY9	-0.705	0.0078										RPS8	0.111	0.0084		COX19	0.297	0.0399		PIK3R1	0.457	0.0111
ATP6V0E1	0.295	<0.0001		STK38	0.177	<0.0001		PRKCH	0.221	<0.0001		SFPQ	0.318	<0.0001		TRAF3IP3	0.165	0.0154		COPB1	0.218	<0.0001		UQCR10	-0.708	<0.0001										S100A4	0.107	0.0013		CRTAP	0.297	<0.0001		CXCR4	0.457	0.0141
STK17A	0.294	<0.0001		SRPK2	0.177	<0.0001		RABGAP1L	0.221	0.0188		AMD1	0.318	<0.0001		ICAM3	0.165	<0.0001		EVI2B	0.218	0.0039		IFI30	-0.734	0.0128										RPL21	0.107	0.0426		UBE2D2	0.295	<0.0001		ARAP2	0.456	<0.0001
TMF1	0.294	0.0056		APBB1IP	0.176	<0.0001		FBXL3	0.219	<0.0001		BTBD9	0.318	<0.0001		LTB	0.164	<0.0001		NUCB2	0.218	0.0376		IDS	-0.736	<0.0001										RPL35A	0.104	0.0295		TNRC6A	0.295	<0.0001		RPL3	0.455	<0.0001
KMT2C	0.293	<0.0001		AP2B1	0.175	<0.0001		EPC2	0.219	0.0013		KRR1	0.317	<0.0001		OGT	0.164	0.0003		KLF2	0.217	<0.0001		HIST1H1E	-0.738	<0.0001										TYROBP	0.08	0.0025		GRK2	0.295	<0.0001		RASSF4	0.453	<0.0001
GSPT1	0.293	0.0023		ATF6B	0.175	0.0080		S100A10	0.219	<0.0001		SF1	0.316	<0.0001		IL10RA	0.163	0.0384		MMP24OS	0.217	<0.0001		NFKBIA	-0.748	<0.0001										MALAT1	0.058	0.0191		MAP2K2	0.294	<0.0001		DDIT3	0.45	<0.0001
IL10RA	0.293	0.0045		MT-ND4	0.174	<0.0001		KLF2	0.218	<0.0001		DYRK1A	0.316	<0.0001		NDFIP1	0.162	0.0011		STAT5B	0.217	0.0130		LSM10	-0.756	<0.0001										MALAT1	-0.058	0.0191		SMIM7	0.294	0.0248		SLC43A2	0.449	<0.0001
SLC25A5	0.292	<0.0001		RNF149	0.173	<0.0001		BAZ2A	0.218	<0.0001		SSBP3	0.316	0.0009		MAML2	0.162	0.0246		MT-ND4L	0.216	<0.0001		YPEL5	-0.759	<0.0001										TYROBP	-0.08	0.0025		SOD2	0.294	0.0013		LY6E	0.449	<0.0001
PAK2	0.291	<0.0001		SNRNP70	0.173	0.0007		HERC1	0.218	0.0005		NIPBL	0.315	<0.0001		LDHA	0.161	<0.0001		PYHIN1	0.215	<0.0001		TMEM179B	-0.761	<0.0001										RPL35A	-0.104	0.0295		PPM1B	0.293	<0.0001		RNF144B	0.449	<0.0001
ARL4C	0.29	<0.0001		STEAP1B	0.173	<0.0001		TUBA4A	0.217	<0.0001		KAT6A	0.315	<0.0001		CD6	0.16	0.0027		GRAP2	0.215	<0.0001		AREG	-0.765	0.0066										RPL21	-0.107	0.0426		LATS2	0.293	0.0008		RHBDF2	0.449	<0.0001
TSPYL1	0.29	0.0019		RPS29	0.171	<0.0001		RBM15B	0.217	<0.0001		MED13L	0.315	0.0002		PIK3R5	0.16	0.0107		DDX21	0.215	0.0002		PER1	-0.768	0.0276										S100A4	-0.107	0.0013		ZFP36L2	0.292	<0.0001		DOCK5	0.448	<0.0001
TMBIM4	0.289	0.0028		KLF3	0.171	<0.0001		KAT6B	0.217	<0.0001		RAB18	0.313	0.0002		MT-ND4L	0.159	<0.0001		DIP2A	0.214	<0.0001		YBX3	-0.775	0.0005										RPS8	-0.111	0.0084		IRS2	0.292	<0.0001		HIP1	0.447	<0.0001
DDX3Y	0.285	<0.0001		PPP1R2	0.171	<0.0001		MACF1	0.217	0.0026		CSK	0.313	<0.0001		SRSF5	0.157	<0.0001		KBTBD2	0.214	<0.0001		UBE2B	-0.781	0.0001										RPS3A	-0.112	0.0063		RGS10	0.292	<0.0001		SBF2	0.446	<0.0001
ATP11B	0.285	0.0031		MED15	0.171	0.0032		INPP5D	0.217	0.0101		TMEM238	0.313	0.0113		RIPOR2	0.156	<0.0001		ATF7IP2	0.214	0.0002		SLC25A6	-0.796	<0.0001										RPL26	-0.113	0.0015		RPS29	0.291	<0.0001		SEPTIN9	0.446	<0.0001
OSBPL8	0.284	<0.0001		DNAJA2	0.171	0.0132		MGAT5	0.216	<0.0001		RBM8A	0.312	<0.0001		MAPK1IP1L	0.155	0.0139		FYN	0.212	<0.0001		MT-ND3	-0.809	<0.0001										RPS13	-0.114	0.0032		HMOX1	0.291	<0.0001		CTDSP1	0.445	<0.0001
SMC5	0.284	0.0052		SELENOH	0.171	0.0293		BTG1	0.215	<0.0001		PRPF4B	0.311	<0.0001		IDS	0.153	0.0009		RNF126	0.212	<0.0001		DHFR	-0.81	0.0051										NACA	-0.115	0.0105		MFSD14C	0.288	0.0014		H1FX	0.444	<0.0001
CXCR4	0.283	<0.0001		IL10RA	0.17	<0.0001		DUSP1	0.215	<0.0001		AUP1	0.311	<0.0001		SNHG5	0.152	<0.0001		PSME4	0.212	<0.0001		COPDA1	-0.822	0.0027										RPS15	-0.12	<0.0001		SERPINB1	0.288	<0.0001		PILRA	0.443	<0.0001
CCNL1	0.281	<0.0001		SMAP2	0.169	<0.0001		CCNY	0.215	<0.0001		CWC15	0.31	<0.0001		UBB	0.152	<0.0001		KRAS	0.212	<0.0001		MT-ND4L	-0.829	<0.0001										RPL36	-0.127	0.0002		STEAP1B	0.287	<0.0001		PLEKHO1	0.443	<0.0001
ADAR	0.281	<0.0001		TXNIP	0.169	<0.0001		CHMP3	0.215	<0.0001		IRF2	0.31	<0.0001		ATP8A1	0.152	<0.0001		GNG2	0.211	<0.0001		IRF2BP2	-0.846	0.0325										RPS12	-0.129	0.0003		GOLPH3	0.287	0.0002		RPL5	0.443	<0.0001
DOCK2	0.281	0.0001		GRAP2	0.168	<0.0001		RORA	0.215	<0.0001		ICAM2	0.31	0.0007		EVL	0.151	<0.0001		RNF166	0.211	<0.0001		KLF9	-0.849	0.0145										DUSP1	-0.133	0.0025		AIP	0.287	0.0149		EEF1B2	0.442	<0.0001
EIF5A	0.279	<0.0001		STAT5B	0.168	<0.0001		TC2N	0.215	<0.0001		ATP11B	0.309	<0.0001		SUB1	0.151	<0.0001		NIBAN1	0.21	<0.0001		SNX9	-0.87	<0.0001										PSAP	-0.134	<0.0001		ATP5MPL	0.286	<0.0001		VMP1	0.439	<0.0001
RSRC2	0.279	0.0006		ETS1	0.167	<0.0001		NLRP1	0.215	<0.0001		USP47	0.309	0.0048		SRSF2	0.151	0.0005		CAMK1D	0.21	0.0017		MT-ND6	-0.882	<0.0001										AHNAK	-0.136	0.0051		CSF2RA	0.286	<0.0001		SQSTM1	0.439	<0.0001
TMEM87A	0.278	0.0021		FNTA	0.167	0.0053		HCST	0.215	<0.0001		NDUFAF3	0.308	0.0002		MT-ATP8	0.15	<0.0001		BTN3A1	0.209	<0.0001		DYNLL1	-0.926	0.001										CYBA	-0.14	0.003		GPBP1L1	0.286	<0.0001		TENT5A	0.439	<0.0001
EIF4B	0.276	<0.0001		ARPC5	0.167	0.0181		DAZAP1	0.213	<0.0001		SRRM2	0.307	<0.0001		CALR	0.15	0.0031		SH2D1A	0.208	<0.0001		NFKB1	-0.932	<0.0001										ITM2B	-0.141	0.0087		HLA-DQB1	0.286	<0.0001		ZSWIM6	0.438	<0.0001
SAP18	0.276	<0.0001		SDHC	0.166	0.0395		IDI1	0.212	<0.0001		MAP4K4	0.307	<0.0001		PNISR	0.149	<0.0001		RPL41	0.208	<0.0001		VEGFB	-0.933	<0.0001										MT-ATP6	-0.145	<0.0001		CTBP2	0.285	<0.0001		ASGR1	0.438	<0.0001
ZNF292	0.276	<0.0001		CD247	0.165	<0.0001		TNRC6B	0.212	<0.0001		DDX3Y	0.306	<0.0001		CMC1	0.149	<0.0001		CHIC2	0.207	<0.0001		DBF4	-1.021	0.0061										CFL1	-0.145	<0.0001		NDUFS6	0.285	<0.0001		CD1D	0.438	<0.0001
KMT2A	0.276	<0.0001		MT-ND3	0.165	<0.0001		PCNX1	0.212	<0.0001		SNHG3	0.306	0.0017		EIF1	0.147	<0.0001		DAZAP1	0.207	<0.0001		GRASP	-1.036	<0.0001										TMA7	-0.147	0.0458		NFATC2IP	0.285	<0.0001		MS4A7	0.436	<0.0001
KAT6A	0.276	<0.0001		LUC7L2	0.164	<0.0001		CHD6	0.212	0.0032		NSA2	0.306	<0.0001		LSM14A	0.145	0.0022		STXBP2	0.207	<0.0001		CLECL1	-1.058	<0.0001										PFN1	-0.147	<0.0001		XPO6	0.284	<0.0001		RNF149	0.435	<0.0001
RNMT	0.276	<0.0001		EID1	0.164	<0.0001		CHD3	0.211	<0.0001		SET	0.305	<0.0001		EFHD2	0.143	<0.0001		TUBA1B	0.206	<0.0001		RGS1	-1.072	0.0005										RPL39	-0.15	<0.0001		GRN	0.284	<0.0001		MYO1F	0.434	<0.0001
SIK3	0.276	0.0005		PHACTR2	0.164	<0.0001		SMCHD1	0.211	<0.0001		KANSL1	0.305	<0.0001		CLEC2D	0.141	0.0392		RPLP1	0.206	<0.0001		CD81	-1.082	<0.0001										RPS6	-0.153	0.0001		CELF1	0.283	<0.0001		NACC2	0.434	<0.0001
TSPAN14	0.276	0.0032		SRSF8	0.164	0.0013		ADAR	0.209	<0.0001		RABGEF1	0.305	0.0016		SELENOK	0.141	0.0111		IL10RA	0.205	<0.0001		GRK2	-1.094	<0.0001										HLA-B	-0.156	<0.0001		DNAJC5	0.283	<0.0001		KYNU	0.433	<0.0001
ATP6V0E2	0.276	0.0004		SUMF2	0.164	0.0067		GIMAP5	0.209	<0.0001		SLC2A3	0.304	<0.0001		DOCK10	0.14	0.0225		FBXO11	0.205	0.0001		TEX14	-1.134	<0.0001										MT-ND2	-0.158	<0.0001		IFNAR2	0.281	<0.0001		CD52	0.433	<0.0001
SNRPB	0.275	<0.0001		MRPS21	0.163	<0.0001		IQGAP2	0.209	0.0043		SUMO3	0.304	0.0041		TGFB1	0.14	<0.0001		TMEM258	0.205	<0.0001		CDKN1A	-1.498	<0.0001										RPL38	-0.159	0.0024		CEMIP2	0.281	<0.0001		ANKRD12	0.433	<0.0001
DENND4A	0.275	<0.0001		CALM3	0.162	<0.0001		PFN1	0.209	<0.0001		LDHA	0.303	<0.0001		HMGN1	0.139	0.0017		HMGB2	0.204	<0.0001		OOEP	-1.648	<0.0001										FAU	-0.162	<0.0001		CACUL1	0.281	<0.0001		LILRA5	0.429	<0.0001
NSMCE3	0.275	0.0150		CHD3	0.162	<0.0001		CITED2	0.208	<0.0001		CTNNB1	0.303	<0.0001		SBDS	0.138	<0.0001		GRK2	0.204	<0.0001		IGHA1	-1.916	0.0169										LYZ	-0.164	<0.0001		ATXN2L	0.281	<0.0001		DUSP6	0.429	<0.0001
SETD2	0.274	0.0001		ATP5PB	0.162	<0.0001		ARHGAP45	0.207	<0.0001		BTAF1	0.303	<0.0001		NFKBIA	0.137	<0.0001		TOB1	0.204	<0.0001														EEF2	-0.164	0.0023		SH3TC1	0.281	0.0049		EIF4B	0.429	<0.0001
WHAMM	0.274	0.0012		NR1D2	0.162	0.0006		RANBP2	0.206	<0.0001		WDR33	0.303	<0.0001		ITGB2	0.136	<0.0001		HERPUD1	0.203	<0.0001														RPL23	-0.165	0.0485		ANXA5	0.281	<0.0001		SLC11A1	0.428	<0.0001
ATXN7	0.274	0.0042		ATP1A1	0.16	<0.0001		RBMS1	0.206	<0.0001		PCIF1	0.303	0.0018		HSP90AB1	0.132	<0.0001		PTPN22	0.203	<0.0001														FCER1G	-0.166	0.0008		PTBP2	0.279	0.0112		IL10RB	0.428	<0.0001
RAB11A	0.274	0.0115		C1orf43	0.16	<0.0001		C7orf50	0.206	0.0027		RC3H1	0.303	0.0033		ACTG1	0.131	<0.0001		CCDC12	0.203	<0.0001														NAMPT	-0.173	0.0006		ETFA	0.277	<0.0001		SLA	0.428	<0.0001
HECA	0.273	<0.0001		ACADVL	0.16	0.0002		BAZ1A	0.206	0.0149		USP3	0.301	<0.0001		ARHGAP15	0.13	0.0051		PRKX	0.202	<0.0001														SH3BGRL3	-0.175	<0.0001		SLA	0.273	<0.0001		SLC16A3	0.427	<0.0001
STAG1	0.271	0.0009		SKAP1	0.159	<0.0001		ASH1L	0.206	0.0283		UBE2S	0.301	0.0087		H3F3A	0.127	<0.0001		PTS	0.202	<0.0001														FTL	-0.179	<0.0001		GBF1	0.273	0.0002		NLRC5	0.427	<0.0001
STAT1	0.271	0.0069		TGFBR2	0.157	<0.0001		RSBN1	0.205	0.0004		RNF114	0.301	0.0322		RBM8A	0.127	0.0217		FBXO32	0.202	<0.0001														PTPRE	-0.179	0.0017		SMURF1	0.272	<0.0001		MT-ND4	0.426	<0.0001
SLC9A3R1	0.271	<0.0001		IQGAP2	0.156	<0.0001		GSPT1	0.203	<0.0001		ZFP36	0.3	<0.0001		LDHB	0.126	0.0005		ANKRD11	0.201	<0.0001														H3F3B	-0.179	0.0124		TBC1D14	0.272	<0.0001		TMEM165	0.425	<0.0001
CWC15	0.269	0.0231		GLIPR1	0.156	<0.0001		CASP8	0.203	<0.0001		POLR2A	0.3	<0.0001		FAM107B	0.124	0.0488		CLEC2D	0.2	<0.0001														RPL37	-0.182	<0.0001		FRYL	0.271	<0.0001		TCF7L2	0.425	<0.0001
RB1	0.269	0.0436		RNF10	0.156	<0.0001		NUP98	0.203	<0.0001		ATP2B1	0.3	<0.0001		TXNRD1	0.124	<0.0001		MATK	0.2	<0.0001														HLA-A	-0.184	<0.0001		DHRSX	0.271	0.0072		TPT1	0.425	<0.0001
USP15	0.267	<0.0001		SLC9A3R1	0.156	0.0027		FAM102A	0.202	<0.0001		SNHG16	0.3	0.0002		SRSF7	0.124	<0.0001		CCNY	0.2	<0.0001														RPL22	-0.185	<0.0001		CTBP1	0.27	0.0003		LGALS9	0.424	<0.0001
HNRNPUL1	0.267	<0.0001		ASXL1	0.155	<0.0001		RICTOR	0.202	<0.0001		GOLGA4	0.299	<0.0001		CD37	0.123	<0.0001		ARNTL	0.198	<0.0001														JUND	-0.188	<0.0001		HDAC9	0.269	<0.0001		PELI1	0.422	<0.0001
STX16	0.267	0.0069		TRAF3IP3	0.154	<0.0001		AKAP9	0.201	0.0113		B4GALT1	0.299	<0.0001		GAREM1	0.121	<0.0001		USP11	0.198	0.0117														RPLP1	-0.189	<0.0001		TUT7	0.269	<0.0001		IL3RA	0.421	<0.0001
EEF2	0.266	<0.0001		PSIP1	0.153	<0.0001		BICRAL	0.201	0.0184		RPS29	0.298	<0.0001		MT-ND3	0.12	<0.0001		UQCRFS1	0.198	<0.0001														RPL37A	-0.19	<0.0001		UBE2K	0.267	<0.0001		TTYH3	0.42	<0.0001
IDS	0.266	<0.0001		YPEL3	0.153	<0.0001		EZR	0.2	<0.0001		FAM49B	0.297	<0.0001		RBFOX2	0.118	<0.0001		FLI1	0.198	0.0006														SRGN	-0.191	<0.0001		RNASE6	0.267	0.0242		RPL4	0.42	<0.0001
RBM8A	0.265	<0.0001		PPP3CC	0.153	0.0001		KRAS	0.2	<0.0001		PIK3R1	0.297	<0.0001		CHCHD2	0.118	<0.0001		PREX1	0.197	<0.0001														MT-CYB	-0.194	<0.0001		PABPC4	0.266	<0.0001		KIAA0930	0.419	<0.0001
SRGN	0.264	<0.0001		CHST11	0.152	<0.0001		CYTH1	0.199	<0.0001		PCGF5	0.297	0.0007		YBX1	0.117	<0.0001		ELL2	0.197	<0.0001														FOS	-0.199	<0.0001		USP32	0.266	<0.0001		TUBA1A	0.416	<0.0001
PRPF4B	0.263	<0.0001		ATP5MPL	0.152	<0.0001		KCMF1	0.199	0.0011		MOB4	0.297	0.0391		MT-CO1	0.116	<0.0001		THRAP3	0.196	<0.0001														MT-ND5	-0.206	<0.0001		TYK2	0.266	<0.0001		BAZ1A	0.416	<0.0001
ACTG1	0.263	<0.0001		RHOG	0.151	<0.0001		CDK6	0.199	0.0029		CD27	0.297	<0.0001		GNG2	0.116	0.0003		GLTP	0.196	<0.0001														RHOA	-0.206	<0.0001		TRIM33	0.266	<0.0001		HIF1A	0.415	<0.0001
RNF213	0.26	0.0012		DUSP16	0.151	0.0005		DNAJB1	0.198	<0.0001		TM9SF3	0.296	0.0010		RPS29	0.115	<0.0001		RANBP2	0.194	<0.0001														CREB1	-0.209	0.0005		NUCKS1	0.266	<0.0001		ETV6	0.415	<0.0001
DNAJB1	0.259	<0.0001		VAMP2	0.15	<0.0001		CAMK4	0.198	<0.0001		TMEM87A	0.295	<0.0001		MT-CYB	0.115	<0.0001		TMEM181	0.194	0.0034														TSC22D3	-0.213	0.0018		UNC93B1	0.265	0.0004		RHOU	0.414	<0.0001
CCNI	0.259	<0.0001		RBL2	0.149	<0.0001		GPR183	0.198	<0.0001		ATP5F1D	0.295	<0.0001		MAPRE2	0.114	<0.0001		HNRNPF	0.193	<0.0001														MSN	-0.217	0.0297		HMGN3	0.264	<0.0001		RPL17	0.414	<0.0001
SET	0.258	<0.0001		UBE2D3	0.149	<0.0001		RASA3	0.198	0.0027		RBIS	0.295	<0.0001		RBM3	0.112	<0.0001		KCMF1	0.193	0.0009														NPC2	-0.222	<0.0001		KDM4B	0.262	0.0003		JUND	0.413	<0.0001
SNRK	0.257	0.0048		VIM	0.147	<0.0001		RFTN1	0.198	0.0273		EPC1	0.294	<0.0001		ARIH1	0.112	0.0235		INPP4B	0.193	0.0009														MT-CO3	-0.224	<0.0001		RB1CC1	0.261	<0.0001		NFIL3	0.413	<0.0001
SRRM2	0.256	<0.0001		ARL4C	0.147	<0.0001		PPP1CA	0.198	0.0181		HERC1	0.292	<0.0001		SRGN	0.111	<0.0001		RABGAP1L	0.192	<0.0001														ANXA2	-0.225	0.0028		JDP2	0.26	<0.0001		BCLAF1	0.413	<0.0001
PCBP1	0.256	<0.0001		KIF2A	0.147	<0.0001		ZFP36L2	0.197	<0.0001		ARL4C	0.291	<0.0001		GAPDH	0.11	<0.0001		RAB5C	0.192	<0.0001														TIMP2	-0.227	0.0149		ADGRE2	0.259	<0.0001		RPS6	0.411	<0.0001
CALM2	0.256	<0.0001		NAPA	0.147	0.0001		SRSF7	0.197	<0.0001		DDIT4	0.291	<0.0001		LSP1	0.109	0.0003		ARAP2	0.192	<0.0001														GRN	-0.228	<0.0001		NAMPT	0.259	<0.0001		PTAFR	0.41	<0.0001
TAPBP	0.254	<0.0001		TRABD	0.147	0.0006		RAB5A	0.197	0.0002		MGAT4A	0.29	<0.0001		EIF4A1	0.109	0.0014		KLF3	0.191	<0.0001														CRTAP	-0.229	0.0355		ATP2B1-AS1	0.258	<0.0001		ADGRE5	0.41	<0.0001
SFSWAP	0.254	0.0032		HNRNPUL1	0.146	<0.0001		SLC38A2	0.197	0.0008		ATP9B	0.29	0.0289		ZEB2	0.108	0.0002		PDCD4	0.191	<0.0001														HIST1H1E	-0.231	0.0024		HADHB	0.258	<0.0001		EHD4	0.41	<0.0001
MACF1	0.253	0.0266		BCL11B	0.146	<0.0001		TNIK	0.197	0.0078		TAGAP	0.29	<0.0001		REL	0.108	0.0053		DERL1	0.191	<0.0001														FAM49B	-0.231	0.0162		RSRC1	0.257	<0.0001		PLEK	0.409	<0.0001
PRRC2C	0.252	<0.0001		CLEC2D	0.146	<0.0001		TNFSF8	0.196	<0.0001		CCNI	0.289	<0.0001		PLAAT4	0.108	0.0215		RPS13	0.191	<0.0001														HMGN2	-0.232	0.0059		PAN3	0.256	<0.0001		NAGK	0.409	<0.0001
GGNBP2	0.252	0.0004		DEK	0.146	<0.0001		SNHG32	0.196	<0.0001		PLEKHA2	0.289	0.0186		COX7A2	0.108	0.0353		LDHB	0.191	<0.0001														VIM	-0.235	<0.0001		OOEP	0.256	<0.0001		AVL9	0.409	<0.0001
BACH2	0.251	<0.0001		HNRNPL	0.145	<0.0001		RRP1B	0.196	<0.0001		CCNL1	0.288	<0.0001		RPS27	0.107	<0.0001		GZMM	0.19	<0.0001														B2M	-0.236	<0.0001		ARL15	0.255	<0.0001		UBXN11	0.408	<0.0001
RHOH	0.251	<0.0001		TECR	0.145	<0.0001		NGDN	0.195	<0.0001		HERPUD2	0.288	<0.0001		MT-ND1	0.107	<0.0001		MBP	0.19	<0.0001														ARPC2	-0.237	<0.0001		UBALD2	0.255	<0.0001		GLUL	0.406	<0.0001
GNG2	0.251	<0.0001		ATXN1	0.144	<0.0001		ITGB1	0.195	<0.0001		OSBPL8	0.288	<0.0001		MT-ND5	0.106	<0.0001		DNAJB1	0.19	<0.0001														ZFAS1	-0.242	<0.0001		CREBRF	0.254	<0.0001		BCL6	0.404	<0.0001
TRAT1	0.251	0.0084		HSP90AA1	0.144	0.0010		ARHGAP15	0.194	<0.0001		CLASP2	0.288	0.0010		PNRC1	0.105	<0.0001		BRD4	0.19	<0.0001														SIK3	-0.242	<0.0001		SNHG8	0.253	0.0145		CLEC4E	0.403	<0.0001
SRP9	0.249	0.0011		RBM38	0.142	<0.0001		RNASEK	0.194	0.0020		PSMD13	0.288	0.0019		CD99	0.104	0.0158		SLU7	0.19	<0.0001														GAB2	-0.244	0.0494		UBE2I	0.252	<0.0001		SARAF	0.402	<0.0001
PSMD7	0.247	0.0006		API5	0.142	<0.0001		TXK	0.193	0.0006		SAMD3	0.286	0.0009		CALM1	0.103	<0.0001		CCNDBP1	0.19	<0.0001														UBC	-0.246	<0.0001		DNMBP	0.252	0.0005		FLOT1	0.401	<0.0001
PACS1	0.245	<0.0001		RHOF	0.142	0.0055		TCF7	0.192	<0.0001		SPTBN1	0.285	0.0006		CD7	0.103	0.0046		SLBP	0.19	<0.0001														MYADM	-0.255	<0.0001		TCIRG1	0.251	<0.0001		IER2	0.399	<0.0001
EIF1	0.244	<0.0001		RBM3	0.142	<0.0001		B4GALT1	0.192	<0.0001		CCR7	0.285	0.0042		CFL1	0.102	<0.0001		GTPBP6	0.19	0.0016														GDI2	-0.258	0.0018		CASP8	0.251	<0.0001		MSRB1	0.399	<0.0001
SATB1	0.244	0.0099		HMGB1	0.141	<0.0001		H3F3A	0.192	<0.0001		KDM2A	0.284	<0.0001		MYL6	0.102	0.0019		ZEB2	0.189	<0.0001														OST4	-0.259	<0.0001		ITGA4	0.251	0.0104		STAT2	0.399	<0.0001
TERF2IP	0.242	0.0006		GATA3	0.14	0.0002		IDS	0.191	<0.0001		TSPYL1	0.284	<0.0001		TNFAIP3	0.098	<0.0001		ITM2A	0.189	0.0020														MT-CO2	-0.26	<0.0001		RABGAP1	0.25	<0.0001		MEFV	0.399	<0.0001
FOS	0.241	<0.0001		HIST1H1C	0.139	<0.0001		FKBP5	0.191	<0.0001		PRRC2B	0.284	<0.0001		CORO1A	0.098	0.0007		ARL4C	0.188	<0.0001														TMEM258	-0.26	0.0047		TSC22D3	0.249	<0.0001		ITGA5	0.399	<0.0001
MYH9	0.24	<0.0001		PREX1	0.138	0.0002		WDR33	0.191	<0.0001		DNAJB6	0.284	0.0140		CST7	0.098	0.0210		N4BP1	0.188	<0.0001														PDE4B	-0.26	0.0131		PSEN1	0.249	<0.0001		MT-ATP6	0.398	<0.0001
DIAPH1	0.24	0.0120		NDFIP1	0.137	<0.0001		SATB1	0.19	<0.0001		EZR	0.283	<0.0001		LITAF	0.097	0.0009		SMDT1	0.188	<0.0001														CLEC7A	-0.264	<0.0001		MT-ATP6	0.249	<0.0001		TMEM205	0.398	<0.0001
SLC38A1	0.239	<0.0001		KLF2	0.137	<0.0001		ARPC3	0.19	<0.0001		SETD2	0.283	<0.0001		RBM39	0.096	0.0053		NKG7	0.187	<0.0001														RPS26	-0.266	<0.0001		ERGIC1	0.249	<0.0001		AGO4	0.398	<0.0001
JUN	0.239	<0.0001		HMGN3	0.136	0.0143		PRKX	0.189	0.0016		FOXO1	0.282	0.0012		HNRNPA0	0.096	0.0210		MRPL54	0.187	<0.0001														RNF149	-0.268	<0.0001		TENT2	0.248	<0.0001		ATG16L2	0.397	<0.0001
ELMO1	0.238	0.0002		LENG8	0.135	<0.0001		CCSER2	0.188	<0.0001		JUN	0.282	<0.0001		ACTB	0.092	<0.0001		SURF4	0.187	<0.0001														JUNB	-0.268	<0.0001		HMGB2	0.248	<0.0001		SLC25A37	0.396	<0.0001
ZNF207	0.238	0.0005		CCT8	0.134	<0.0001		SSH2	0.188	<0.0001		HNRNPF	0.282	<0.0001		UBC	0.089	<0.0001		S1PR1	0.187	0.0001														PCBP1	-0.275	<0.0001		MIS18BP1	0.248	<0.0001		SLC8A1	0.396	<0.0001
FTH1	0.237	<0.0001		BRK1	0.133	0.0241		KBTBD2	0.187	<0.0001		MARCH6	0.281	0.0114		ITM2B	0.088	<0.0001		ITPKB	0.187	0.0438														ZEB2	-0.275	0.0009		PTPRA	0.248	<0.0001		TNFRSF1B	0.395	<0.0001
HNRNPU	0.237	<0.0001		LIMD2	0.132	<0.0001		TMEM259	0.187	0.0136		RIN3	0.281	0.0251		CYBA	0.085	0.0123		CCL5	0.186	<0.0001														FOXO3	-0.279	0.0217		PHACTR4	0.248	0.0074		MMP24OS	0.394	<0.0001
STK17B	0.236	<0.0001		MYO9B	0.132	0.0297		OGA	0.187	0.0167		PTPN6	0.281	0.0084		PFN1	0.084	<0.0001		CSRNP1	0.186	<0.0001														SLCO3A1	-0.284	0.001		RB1	0.247	<0.0001		MNDA	0.394	<0.0001
DDX24	0.236	<0.0001		SBDS	0.132	0.0051		S1PR4	0.186	<0.0001		STK17B	0.28	<0.0001		COX6C	0.08	0.0303		ST3GAL1	0.186	0.0002														STEAP1B	-0.285	<0.0001		ARHGAP4	0.247	<0.0001		RRAS	0.394	<0.0001
EML4	0.235	<0.0001		CCDC66	0.131	<0.0001		RALA	0.186	<0.0001		IL10RA	0.28	<0.0001		RPL3	0.075	<0.0001		TPP2	0.186	<0.0001														EIF5A	-0.285	0.0257		FBXW11	0.247	<0.0001		HLA-DRB5	0.393	<0.0001
SEMA4D	0.235	<0.0001		ATP6V0E1	0.131	0.0002		ZNF721	0.185	<0.0001		ZAP70	0.279	<0.0001		HLA-A	0.071	<0.0001		TRERF1	0.185	0.0001														PPP1R15A	-0.29	<0.0001		TPK1	0.246	0.0457		UBE2L6	0.393	<0.0001
EIF2A	0.235	0.0208		SQSTM1	0.131	0.0131		SNRPN	0.185	<0.0001		LUC7L2	0.278	<0.0001		PABPC1	0.065	0.0004		RPL22	0.185	<0.0001														HLA-C	-0.291	<0.0001		RPL5	0.246	<0.0001		LRRC25	0.393	<0.0001
KLF12	0.234	0.0002		MYH9	0.13	<0.0001		NUMA1	0.185	0.0005		EIF1	0.277	<0.0001		PTMA	0.065	<0.0001		STOM	0.184	<0.0001														ZFP36	-0.295	<0.0001		TMA7	0.245	<0.0001		MAML3	0.393	<0.0001
ANKRD11	0.234	0.0012		FCMR	0.128	<0.0001		IST1	0.185	0.0005		MED10	0.277	<0.0001		RPS9	0.063	<0.0001		MBD2	0.184	0.0002														RPS28	-0.296	<0.0001		N4BP2L2	0.245	<0.0001		CTBP2	0.393	<0.0001
SNRPD1	0.234	0.0450		PTPN4	0.128	0.0392		RHOA	0.185	<0.0001		PRDM2	0.277	<0.0001		FTH1	0.062	<0.0001		NCOA2	0.183	0.0020														IDS	-0.298	0.0077		ZCCHC7	0.245	<0.0001		STAB1	0.393	<0.0001
TMEM258	0.234	<0.0001		OGT	0.128	<0.0001		PCF11	0.184	0.0006		EEF2	0.276	<0.0001		RPL26	0.062	<0.0001		CLSTN1	0.183	0.0093														CST3	-0.299	<0.0001		DAZAP1	0.244	0.0003		NBEAL2	0.388	<0.0001
H3F3B	0.232	<0.0001		EVI2B	0.128	0.0097		UTY	0.183	0.0061		DENND4A	0.275	0.0057		EEF1D	0.061	0.0107		MT-ND6	0.183	<0.0001														CD55	-0.304	<0.0001		DYNLT1	0.244	0.0006		FAM49A	0.387	<0.0001
WDR33	0.232	0.0262		MT-ND2	0.127	<0.0001		EFCAB14	0.183	0.0071		RALGAPA1	0.274	<0.0001		RPL39	0.06	0.0008		ZNF217	0.182	0.0007														STX11	-0.31	<0.0001		AKAP9	0.243	<0.0001		PSTPIP2	0.386	<0.0001
YWHAB	0.232	<0.0001		ITM2A	0.127	<0.0001		BPTF	0.183	0.0207		PSMD7	0.273	0.0002		RPS19	0.06	<0.0001		HLA-E	0.181	<0.0001														RPS21	-0.316	<0.0001		DRAP1	0.243	<0.0001		TMTC2	0.386	<0.0001
CELF2	0.231	<0.0001		PCBP1	0.127	0.0001		RAPGEF1	0.183	0.0271		SDCBP	0.273	0.0018		DUSP2	0.06	0.0031		TCF7	0.181	<0.0001														CD99	-0.317	0.0011		NDFIP1	0.243	0.0002		JDP2	0.385	<0.0001
OGA	0.231	0.0486		ARRDC3	0.125	<0.0001		KRTCAP2	0.183	0.0163		SAFB	0.273	0.0251		H3F3B	0.06	0.0045		NUCKS1	0.18	<0.0001														C4orf48	-0.319	0.002		MT-CO1	0.243	<0.0001		SH3TC1	0.385	<0.0001
RBM39	0.23	<0.0001		FYB1	0.124	<0.0001		IFRD1	0.182	0.0001		CRTC3	0.273	0.0384		FAU	0.059	<0.0001		PKN1	0.179	<0.0001														ATP5F1E	-0.32	<0.0001		ANXA1	0.243	<0.0001		LUCAT1	0.385	<0.0001
NEAT1	0.23	<0.0001		MT-CO3	0.124	<0.0001		MLLT6	0.182	0.0003		H3F3B	0.272	<0.0001		FTL	0.059	0.0077		SELPLG	0.179	<0.0001														YBX1	-0.323	<0.0001		FTX	0.242	<0.0001		NFKBID	0.384	<0.0001
EIF5	0.228	<0.0001		TNRC6A	0.124	<0.0001		UBE2B	0.181	<0.0001		CAST	0.272	<0.0001		RPS6	0.058	0.0001		UBC	0.178	<0.0001														PSME2	-0.324	0.007		LY86	0.242	0.0049		PRAM1	0.383	<0.0001
CHD1	0.228	0.0441		HCST	0.122	0.0024		CHD2	0.181	0.0004		C16orf54	0.272	0.0003		JUND	0.056	<0.0001		FLNA	0.178	<0.0001														TAPBP	-0.326	0.0003		NINJ1	0.242	<0.0001		SMIM7	0.382	<0.0001
PDE7A	0.228	0.0009		HMGN1	0.121	<0.0001		DHX9	0.181	0.0011		UBE3A	0.272	0.0004		RPL15	0.056	0.0007		ADSS	0.178	<0.0001														CD63	-0.326	0.0007		FOXP1	0.241	<0.0001		ICAM2	0.382	<0.0001
TMC6	0.226	0.0166		MAP4K4	0.121	<0.0001		PPP2R2D	0.181	0.0041		RBFOX2	0.272	<0.0001		RPS2	0.055	<0.0001		UTRN	0.177	<0.0001														RFX2	-0.326	0.0172		RIN2	0.241	<0.0001		CREB5	0.381	<0.0001
NOL7	0.225	0.0111		ANXA1	0.121	0.0081		WDR74	0.18	<0.0001		DARS	0.272	0.0156		RPS24	0.054	<0.0001		DNAJB6	0.177	<0.0001														ATP5F1D	-0.329	<0.0001		DOCK2	0.241	0.0072		NFAM1	0.381	<0.0001
PA2G4	0.224	0.0082		NDUFA12	0.121	0.0355		KLF9	0.18	<0.0001		METTL23	0.272	0.0331		RPL21	0.053	<0.0001		PRPF38B	0.177	0.0003														RUNX1	-0.329	0.0001		LUC7L3	0.24	<0.0001		RSBN1L	0.381	<0.0001
DENND2D	0.224	0.0484		RASGRP2	0.12	0.0001		CDK12	0.18	0.0001		PRRC2A	0.271	0.0117		RPL10	0.053	0.0003		PCBP1	0.177	<0.0001														ARIH1	-0.331	0.0039		VAMP2	0.24	<0.0001		RGCC	0.381	<0.0001
HERC1	0.222	<0.0001		SEC61B	0.12	0.0174		CDK17	0.18	0.0045		KMT2C	0.27	<0.0001		NACA	0.05	0.0317		PPP1R15A	0.176	<0.0001														IER2	-0.334	<0.0001		BANF1	0.24	0.0308		NDUFB1	0.38	<0.0001
ITM2A	0.221	<0.0001		TNFAIP3	0.12	<0.0001		SRSF2	0.179	<0.0001		WHAMM	0.269	<0.0001		NACA	-0.05	0.0317		ZNFX1	0.176	0.0005														NEDD9	-0.338	0.0228		RPS19	0.239	<0.0001		CD300A	0.379	<0.0001
CDK17	0.22	0.0078		PIK3R5	0.119	<0.0001		ATP1A1	0.179	<0.0001		MAP2K2	0.269	<0.0001		RPL21	-0.053	<0.0001		NPM1	0.176	<0.0001														RHOB	-0.339	0.0374		CSTB	0.239	<0.0001		SPG11	0.379	<0.0001
HSPA9	0.22	0.0293		RAD21	0.118	<0.0001		TRIM22	0.179	<0.0001		LCP2	0.269	<0.0001		RPL10	-0.053	0.0003		NSA2	0.176	<0.0001														UBE2B	-0.34	0.0018		ABRACL	0.238	<0.0001		HSBP1	0.378	<0.0001
IKZF1	0.218	<0.0001		BRWD1	0.118	0.0001		JAK3	0.179	<0.0001		TGFB1	0.268	<0.0001		RPS24	-0.054	<0.0001		EML4	0.175	<0.0001														JMJD1C	-0.342	<0.0001		S100A9	0.237	0.0015		MRPL14	0.378	<0.0001
COX6C	0.218	<0.0001		MT-CO2	0.117	<0.0001		PARP8	0.179	0.0003		MLLT6	0.268	0.0030		RPS2	-0.055	<0.0001		POLR2A	0.175	<0.0001														ZMIZ1	-0.352	0.0335		RREB1	0.236	<0.0001		ADAM17	0.377	<0.0001
CHURC1	0.218	0.0060		UBE2D2	0.117	<0.0001		GOSR1	0.179	0.0007		CXCR4	0.267	<0.0001		JUND	-0.056	<0.0001		ABT1	0.175	<0.0001														ADAMTSL4-AS1	-0.353	<0.0001		PIK3CB	0.236	<0.0001		DMXL2	0.377	<0.0001
UBL5	0.217	<0.0001		UBQLN1	0.116	0.0005		STK10	0.179	0.0046		IKZF1	0.267	<0.0001		RPL15	-0.056	0.0007		TMF1	0.174	<0.0001														DDT	-0.356	<0.0001		PPIF	0.236	0.0276		NEK6	0.377	<0.0001
FOXO1	0.216	<0.0001		CELF2	0.115	<0.0001		CRTC3	0.178	0.0004		PRPF40A	0.267	0.0026		RPS6	-0.058	0.0001		PRKCB	0.173	<0.0001														RPS29	-0.357	<0.0001		BMP2K	0.235	0.0002		LYST	0.375	<0.0001
ATP5MD	0.216	<0.0001		SYTL3	0.115	0.0001		SPOCK2	0.177	<0.0001		RBM39	0.266	<0.0001		FAU	-0.059	<0.0001		MAZ	0.173	<0.0001														MT-ND1	-0.358	<0.0001		ANAPC16	0.235	0.0014		STX11	0.374	<0.0001
RPS21	0.215	<0.0001		SSU72	0.114	0.0226		SERINC1	0.177	<0.0001		COG5	0.266	<0.0001		FTL	-0.059	0.0077		TMEM123	0.173	0.0033														MAP3K2	-0.361	<0.0001		SMARCB1	0.235	0.002		CSF3R	0.374	<0.0001
KDM2A	0.214	0.0006		PPP1R16B	0.114	0.0401		MAL	0.177	<0.0001		GPCPD1	0.266	0.0027		RPS19	-0.06	<0.0001		CALR	0.172	<0.0001														MT-ND4	-0.363	<0.0001		AFTPH	0.234	<0.0001		GIMAP4	0.374	<0.0001
PABPC1	0.213	<0.0001		FXYD5	0.112	<0.0001		RNF126	0.176	<0.0001		BZW1	0.265	<0.0001		DUSP2	-0.06	0.0031		GOLGA4	0.172	<0.0001														HLA-DRB5	-0.368	<0.0001		RBM5	0.234	<0.0001		CARS2	0.374	<0.0001
CALR	0.213	0.0014		CD52	0.112	<0.0001		IKZF1	0.176	<0.0001		ARID5A	0.265	0.0101		H3F3B	-0.06	0.0045		RPS8	0.172	<0.0001														NFIL3	-0.369	0.0199		ATP5IF1	0.234	<0.0001		GABARAPL1	0.373	<0.0001
PUM1	0.213	0.0055		CD2	0.112	<0.0001		MAX	0.176	<0.0001		CLEC2D	0.265	<0.0001		RPL39	-0.06	0.0008		IER2	0.171	<0.0001														SNAP23	-0.371	0.0213		UBXN4	0.233	<0.0001		RBFOX2	0.373	<0.0001
BCL11B	0.212	<0.0001		PRKCB	0.11	<0.0001		MLLT3	0.175	<0.0001		JUND	0.264	<0.0001		EEF1D	-0.061	0.0107		APMAP	0.171	<0.0001														GRK2	-0.372	<0.0001		CHMP3	0.233	<0.0001		SGK1	0.372	<0.0001
SF3B1	0.212	<0.0001		GNAS	0.11	<0.0001		CCDC12	0.175	<0.0001		PAK2	0.264	<0.0001		FTH1	-0.062	<0.0001		SRSF3	0.171	<0.0001														GSAP	-0.374	0.0358		RPL38	0.232	<0.0001		SOD2	0.371	<0.0001
SLC38A2	0.212	0.0015		GLUD1	0.11	0.0006		SINHCAF	0.175	<0.0001		ADGRE5	0.264	0.0001		RPL26	-0.062	<0.0001		UBL3	0.171	<0.0001														CHURC1	-0.382	0.0002		STIM1	0.232	<0.0001		NUDT16	0.371	<0.0001
SCAND1	0.212	0.0265		SUPT3H	0.11	0.0070		CEP350	0.175	0.0418		SAFB2	0.263	0.0054		RPS9	-0.063	<0.0001		CUTA	0.171	<0.0001														SUSD6	-0.383	0.0021		ATF6B	0.232	<0.0001		ADAP1	0.371	<0.0001
ARHGAP9	0.21	0.0054		MAPKAPK5-AS1	0.11	0.0202		FOXP1	0.174	<0.0001		GSPT1	0.263	0.0149		PTMA	-0.065	<0.0001		HLA-C	0.17	<0.0001														TACC1	-0.384	0.0005		SEC61G	0.232	<0.0001		CLEC12A	0.369	<0.0001
ATP1A1	0.21	0.0287		GIMAP7	0.109	<0.0001		HERPUD2	0.174	<0.0001		TRG-AS1	0.263	0.0103		PABPC1	-0.065	0.0004		ITGAL	0.17	<0.0001														TAGAP	-0.388	0.0002		CRTC3	0.232	0.0185		MYH9	0.369	<0.0001
RSRP1	0.208	<0.0001		RPS6KA3	0.109	0.0018		TRABD	0.174	<0.0001		USP15	0.262	<0.0001		HLA-A	-0.071	<0.0001		RASGRP1	0.17	<0.0001														ADAM17	-0.391	<0.0001		AKAP8L	0.231	<0.0001		KLF4	0.368	<0.0001
CD5	0.208	0.0002		EIF1	0.109	<0.0001		KDM5A	0.174	0.0005		MYH9	0.261	<0.0001		RPL3	-0.075	<0.0001		SASH3	0.17	0.0154														UBALD2	-0.399	0.0194		YBX1	0.23	<0.0001		MAN1A1	0.368	<0.0001
ATP6V0C	0.207	0.0067		ZFAND3	0.108	<0.0001		RAB3GAP1	0.174	0.0006		WAC	0.261	0.0030		COX6C	-0.08	0.0303		CBX3	0.17	0.0328														AKAP13	-0.4	<0.0001		JUND	0.23	<0.0001		AHNAK	0.368	<0.0001
KLF3	0.206	<0.0001		PABPC1	0.108	<0.0001		LEF1	0.173	<0.0001		EIF2S2	0.261	0.0165		PFN1	-0.084	<0.0001		ARHGDIA	0.169	<0.0001														MT-CO1	-0.401	<0.0001		ULK1	0.23	0.0381		TSC22D2	0.367	<0.0001
LUC7L3	0.205	0.0331		PCSK7	0.107	0.0465		ZBTB7A	0.173	<0.0001		SF3B1	0.26	<0.0001		CYBA	-0.085	0.0123		RGCC	0.169	0.0004														NSA2	-0.407	<0.0001		SEMA4D	0.229	<0.0001		MT2A	0.367	<0.0001
RPS28	0.205	<0.0001		CORO1A	0.107	0.0028		STAT4	0.173	0.0013		MORF4L1	0.26	<0.0001		ITM2B	-0.088	<0.0001		TMEM259	0.169	0.0420														PRKACA	-0.408	0.005		TAF15	0.229	0.0396		TCIRG1	0.366	<0.0001
HIST1H4C	0.205	<0.0001		LIME1	0.106	<0.0001		INPP4A	0.173	0.0041		SLC38A1	0.259	<0.0001		UBC	-0.089	<0.0001		INPP4A	0.168	0.0099														ELL	-0.409	0.0033		CAB39	0.228	<0.0001		ERICH1	0.365	<0.0001
ARL6IP5	0.205	<0.0001		PIP4K2A	0.105	<0.0001		PRRC2C	0.172	<0.0001		RHOH	0.259	<0.0001		ACTB	-0.092	<0.0001		NLRC5	0.167	<0.0001														TNFAIP3	-0.412	<0.0001		SPPL3	0.228	<0.0001		PLCB1	0.365	<0.0001
TSC22D3	0.203	<0.0001		PAK2	0.105	<0.0001		MAP3K1	0.172	0.0026		CALR	0.259	<0.0001		RBM39	-0.096	0.0053		COX7C	0.167	<0.0001														GCH1	-0.413	0.0419		NACC2	0.228	0.0021		PLXDC2	0.364	<0.0001
MORF4L1	0.203	<0.0001		CGGBP1	0.104	<0.0001		CCND3	0.171	<0.0001		RSRC2	0.258	0.0036		HNRNPA0	-0.096	0.0210		FOS	0.166	<0.0001														ESYT2	-0.42	0.0004		NSD3	0.227	<0.0001		CD300E	0.364	<0.0001
ZFP36L2	0.202	<0.0001		NUCKS1	0.104	0.0013		NECAP2	0.171	<0.0001		KIF5B	0.257	0.0011		LITAF	-0.097	0.0009		PPDPF	0.165	<0.0001														RBFOX2	-0.424	<0.0001		GAPDH	0.227	<0.0001		LRCH4	0.364	<0.0001
TNRC6B	0.202	<0.0001		LBH	0.104	0.0040		CORO7	0.17	<0.0001		TAPBP	0.256	<0.0001		TNFAIP3	-0.098	<0.0001		MCTP2	0.165	0.0001														STK24	-0.424	0.0036		NXF1	0.226	<0.0001		KDM1B	0.364	<0.0001
P2RY8	0.202	<0.0001		FOXP1	0.103	<0.0001		TCERG1	0.17	<0.0001		ADAR	0.256	<0.0001		CORO1A	-0.098	0.0007		ATP5F1E	0.165	<0.0001														C15orf39	-0.425	0.0015		SH2D3C	0.226	0.0022		SUMF1	0.36	<0.0001
YWHAZ	0.201	<0.0001		CD5	0.103	<0.0001		KAT6A	0.17	0.0031		PNN	0.256	0.0001		CST7	-0.098	0.0210		ACTR3	0.165	<0.0001														ACTG1	-0.43	<0.0001		CELF2	0.225	<0.0001		TREM1	0.359	<0.0001
UBE2D3	0.201	<0.0001		MT-CYB	0.103	<0.0001		SNHG8	0.169	<0.0001		ATP6V0E2	0.256	0.0083		CFL1	-0.102	<0.0001		LITAF	0.164	<0.0001														MRPL57	-0.433	0.0007		ARPC2	0.225	<0.0001		BHLHE40	0.359	<0.0001
SRRM1	0.2	<0.0001		EPB41	0.102	<0.0001		CD96	0.169	<0.0001		ROMO1	0.256	0.0100		MYL6	-0.102	0.0019		NR3C1	0.164	<0.0001														TTC7A	-0.434	<0.0001		TLK2	0.225	0.0043		C6orf62	0.359	<0.0001
RHOA	0.2	<0.0001		YBX1	0.102	<0.0001		MTERF4	0.169	0.0005		STAG1	0.255	<0.0001		CALM1	-0.103	<0.0001		C1orf43	0.164	<0.0001														NFKBIA	-0.438	<0.0001		RPL36	0.224	<0.0001		ARID3A	0.359	<0.0001
OST4	0.2	<0.0001		SRSF11	0.102	<0.0001		ARHGEF1	0.168	<0.0001		TRAF3IP3	0.255	<0.0001		CD7	-0.103	0.0046		CCSER2	0.164	<0.0001														NLRP3	-0.451	<0.0001		CIB1	0.224	0.0129		RPL10A	0.357	<0.0001
RORA	0.198	<0.0001		RAC2	0.102	<0.0001		RB1CC1	0.168	<0.0001		GTF2B	0.254	0.0002		CD99	-0.104	0.0158		TRMT112	0.164	0.0002														ZNF609	-0.452	<0.0001		SNRPG	0.224	0.0323		C19orf38	0.356	<0.0001
SSH2	0.198	0.0264		NLRP1	0.101	0.0003		OXNAD1	0.168	<0.0001		CD2	0.254	<0.0001		PNRC1	-0.105	<0.0001		CBLB	0.163	<0.0001														FOSB	-0.459	<0.0001		RBM6	0.222	<0.0001		SNX27	0.356	<0.0001
ILF3	0.197	0.0435		CSK	0.101	0.0062		TMC8	0.168	0.0001		RORA	0.253	<0.0001		MT-ND5	-0.106	<0.0001		RASSF1	0.163	0.0040														ATF3	-0.459	<0.0001		PPP6C	0.222	0.0002		RIN2	0.356	<0.0001
ANXA1	0.197	<0.0001		CDKN1B	0.1	<0.0001		TNRC6A	0.168	0.0003		KLF3	0.253	<0.0001		RPS27	-0.107	<0.0001		PATL2	0.163	0.0065														MAPKAPK2	-0.461	<0.0001		TMCC1	0.222	0.0188		PSMB10	0.355	<0.0001
MED13L	0.196	0.0015		ZNF831	0.1	<0.0001		GOLGB1	0.168	0.0005		SNRPB	0.253	<0.0001		MT-ND1	-0.107	<0.0001		MAML2	0.163	0.0064														JMJD6	-0.475	0.0287		SMIM26	0.222	0.0193		AOAH	0.355	<0.0001
PDE3B	0.195	<0.0001		CAST	0.1	<0.0001		KRR1	0.166	<0.0001		SLFN5	0.253	0.0219		ZEB2	-0.108	0.0002		HLA-A	0.162	<0.0001														HSPA5	-0.476	0.0023		SPG7	0.219	0.0004		LARP1	0.353	<0.0001
RPL38	0.195	<0.0001		GABARAP	0.1	0.0003		R3HDM4	0.166	<0.0001		BACH2	0.251	<0.0001		REL	-0.108	0.0053		YWHAQ	0.162	<0.0001														ARL4A	-0.477	<0.0001		KPNB1	0.219	0.0033		PSME2	0.352	<0.0001
IL7R	0.194	<0.0001		ISG20	0.1	0.0227		CYBA	0.166	<0.0001		ADD1	0.25	<0.0001		PLAAT4	-0.108	0.0215		SNHG5	0.162	<0.0001														PLEKHM2	-0.479	0.0009		EEF1A1	0.219	<0.0001		RELT	0.352	<0.0001
ATP5F1D	0.194	0.0002		LITAF	0.1	0.0421		USP3	0.165	<0.0001		PTPN1	0.249	0.0045		COX7A2	-0.108	0.0353		MXD4	0.162	0.0002														PPP1R15B	-0.479	0.0204		HNRNPAB	0.218	<0.0001		DLEU2	0.352	<0.0001
TRAF3IP3	0.193	0.0002		PBXIP1	0.099	<0.0001		HIF1A	0.165	<0.0001		MRPS34	0.249	0.0096		LSP1	-0.109	0.0003		RPL38	0.162	<0.0001														PIK3R5	-0.48	<0.0001		BRD7	0.218	0.0004		RHOQ	0.352	<0.0001
RBM3	0.192	<0.0001		PRKCH	0.099	<0.0001		CBX4	0.165	<0.0001		DNMT1	0.248	0.0372		EIF4A1	-0.109	0.0014		GAS5	0.162	<0.0001														CDKN1A	-0.484	0.0002		MECP2	0.218	0.0287		PRDX3	0.352	<0.0001
CYLD	0.192	0.0290		GIMAP5	0.099	0.0232		ANKRD11	0.165	0.0011		PAN3	0.247	0.0022		GAPDH	-0.11	<0.0001		CALM1	0.161	<0.0001														GABARAPL1	-0.49	<0.0001		CSF3R	0.216	<0.0001		RNF213	0.352	<0.0001
JUND	0.191	<0.0001		CYTH1	0.098	<0.0001		ASXL1	0.165	0.0024		ATP6V0C	0.246	<0.0001		SRGN	-0.111	<0.0001		KLRD1	0.161	<0.0001														IER3	-0.493	<0.0001		RBX1	0.216	0.0002		GSAP	0.352	<0.0001
CIRBP	0.19	<0.0001		TAGLN2	0.098	<0.0001		SNX9	0.165	0.0061		TFDP2	0.246	0.0319		RBM3	-0.112	<0.0001		BPTF	0.161	0.0017														MT-ND6	-0.495	<0.0001		NUFIP2	0.215	<0.0001		CCDC88B	0.351	<0.0001
RSL24D1	0.189	0.0010		GSTK1	0.098	<0.0001		CEMIP2	0.165	0.0318		FTH1	0.245	<0.0001		ARIH1	-0.112	0.0235		TMA7	0.161	<0.0001														KLF2	-0.496	<0.0001		TCF25	0.214	<0.0001		DDX5	0.351	<0.0001
SNRPN	0.189	0.0198		MT-ND1	0.098	<0.0001		ADSS	0.165	0.0393		EMP3	0.245	<0.0001		MAPRE2	-0.114	<0.0001		YBX1	0.16	<0.0001														SNX9	-0.496	0.0073		GATAD2A	0.214	<0.0001		CLEC7A	0.35	<0.0001
ARF1	0.188	0.0002		PLCL2	0.098	0.0318		NUP210	0.165	0.0482		SLTM	0.244	0.0001		MT-CYB	-0.115	<0.0001		C12orf75	0.16	<0.0001														TMEM176A	-0.498	0.0139		ZSWIM6	0.213	<0.0001		FPR1	0.349	<0.0001
RBM25	0.188	0.0030		EVL	0.097	<0.0001		CHIC2	0.164	<0.0001		ARID1B	0.243	<0.0001		RPS29	-0.115	<0.0001		PTPRJ	0.16	<0.0001														ICAM1	-0.5	<0.0001		SAT1	0.213	<0.0001		SULT1A1	0.349	<0.0001
HNRNPF	0.188	0.0035		TRAC	0.097	<0.0001		RBM23	0.164	<0.0001		HNRNPUL1	0.242	<0.0001		MT-CO1	-0.116	<0.0001		FBXO7	0.16	<0.0001														KLF4	-0.501	<0.0001		PNISR	0.213	<0.0001		AKT1	0.348	<0.0001
EPC1	0.186	<0.0001		TLE5	0.096	<0.0001		SMAD2	0.164	0.0017		LBH	0.242	<0.0001		GNG2	-0.116	0.0003		HECTD1	0.16	0.0001														YPEL5	-0.502	<0.0001		SNRPD2	0.213	<0.0001		DDX60L	0.347	<0.0001
WIPF1	0.185	0.0009		GLG1	0.096	<0.0001		SPTAN1	0.163	<0.0001		EIF4B	0.24	<0.0001		YBX1	-0.117	<0.0001		RPL39	0.16	<0.0001														ELL2	-0.502	<0.0001		RPL27A	0.212	<0.0001		MT-CO2	0.346	0.0208
HSP90AA1	0.184	<0.0001		RCAN3	0.095	0.0151		TNKS2	0.163	<0.0001		RSL24D1	0.24	<0.0001		CHCHD2	-0.118	<0.0001		CCNI	0.16	<0.0001														CSRNP1	-0.505	<0.0001		SRPK2	0.212	<0.0001		FCN1	0.345	<0.0001
KMT2E	0.184	0.0309		CXCR4	0.095	0.0082		ELMO1	0.163	0.0002		TENT5C	0.239	<0.0001		RBFOX2	-0.118	<0.0001		PRKCH	0.159	<0.0001														RPS10	-0.512	0.0002		PKN2	0.212	<0.0001		ALDH3B1	0.345	<0.0001
RPL23	0.183	<0.0001		NFATC3	0.094	0.0080		ZNF430	0.163	0.0059		ELF2	0.238	0.0011		MT-ND3	-0.12	<0.0001		APOBEC3G	0.159	0.0088														CROCC	-0.514	<0.0001		PSTPIP1	0.212	0.0096		AP5B1	0.344	<0.0001
CALM3	0.183	0.0184		CALM2	0.092	<0.0001		GTPBP6	0.162	0.0019		ARID1A	0.236	0.0455		GAREM1	-0.121	<0.0001		FAM53B	0.158	<0.0001														RPL41	-0.519	<0.0001		SLC16A3	0.211	0.0462		PLEKHO2	0.344	<0.0001
FUS	0.182	<0.0001		BPTF	0.092	0.0004		CHD1	0.162	0.0196		AFF4	0.235	0.0010		CD37	-0.123	<0.0001		KRR1	0.158	<0.0001														SLA	-0.52	0.005		NLRP1	0.21	<0.0001		EXT1	0.344	<0.0001
CLEC2D	0.181	0.0242		FLI1	0.092	0.0374		DDX6	0.161	<0.0001		ACTG1	0.234	<0.0001		TXNRD1	-0.124	<0.0001		SH3BGRL3	0.157	<0.0001														SKI	-0.524	0.0023		HLA-DPB1	0.21	<0.0001		CARD9	0.344	<0.0001
TLE5	0.18	<0.0001		TMSB4X	0.09	<0.0001		SRSF11	0.161	<0.0001		SRRM1	0.233	<0.0001		SRSF7	-0.124	<0.0001		PPP1R12A	0.157	<0.0001														ATP2B1-AS1	-0.526	<0.0001		TIMP2	0.21	<0.0001		ATG7	0.343	<0.0001
DAZAP2	0.18	<0.0001		RPS11	0.09	<0.0001		RNASET2	0.16	<0.0001		ATP1A1	0.233	0.0048		FAM107B	-0.124	0.0488		TNFRSF14	0.157	0.0002														PTGER2	-0.529	0.0121		C9orf16	0.209	0.0022		TIMP1	0.343	<0.0001
ARPC3	0.18	<0.0001		NAP1L4	0.09	<0.0001		TNFAIP8	0.16	0.0006		ITM2A	0.233	0.0143		LDHB	-0.126	0.0005		TNIP1	0.157	0.0005														CD58	-0.531	<0.0001		WWP2	0.208	<0.0001		S100A8	0.343	<0.0001
UCP2	0.178	0.0086		CCDC18-AS1	0.09	0.0043		SP140	0.16	0.0037		CHURC1	0.233	<0.0001		H3F3A	-0.127	<0.0001		OST4	0.157	<0.0001														ARHGAP31	-0.539	0.0176		PCMTD1	0.208	<0.0001		RPS3	0.343	<0.0001
NSD3	0.177	0.0034		PNISR	0.089	<0.0001		HIVEP1	0.16	0.0187		GLG1	0.232	<0.0001		RBM8A	-0.127	0.0217		RAB1B	0.156	<0.0001														OAF	-0.541	0.0376		TRPC4AP	0.208	0.0001		DENND5A	0.341	<0.0001
PIK3IP1	0.175	0.0053		RPL39	0.089	<0.0001		RNF213	0.16	0.0365		NSMCE3	0.231	0.0034		ARHGAP15	-0.13	0.0051		PSMC3	0.156	0.0029														IRF2BP2	-0.543	<0.0001		SGK3	0.208	0.0021		MARCH1	0.341	<0.0001
ARGLU1	0.175	0.0074		GNB1	0.089	0.0435		COX6C	0.16	<0.0001		DNAJB1	0.23	<0.0001		ACTG1	-0.131	<0.0001		PIP4K2A	0.155	0.0001														SSH1	-0.544	0.0087		CIRBP	0.207	<0.0001		ATF3	0.341	<0.0001
KRTCAP2	0.175	0.0263		CCNI	0.088	<0.0001		KPNA4	0.159	<0.0001		SNRPN	0.23	0.0013		HSP90AB1	-0.132	<0.0001		HERPUD2	0.155	0.0024														SLC22A4	-0.544	0.0316		SCFD1	0.207	<0.0001		RPS25	0.341	<0.0001
CD6	0.174	0.0044		MGAT4A	0.088	<0.0001		ELOB	0.159	0.0089		JMJD1C	0.229	<0.0001		ITGB2	-0.136	<0.0001		IFI16	0.155	0.0475														RPS27	-0.548	<0.0001		LENG8	0.206	<0.0001		FCAR	0.341	<0.0001
SRSF11	0.174	0.0364		TUBA4A	0.088	0.0044		UBE2K	0.158	0.0019		P4HB	0.229	0.0034		NFKBIA	-0.137	<0.0001		EIF3E	0.155	<0.0001														EGR1	-0.556	<0.0001		SNHG6	0.206	<0.0001		SRGN	0.34	<0.0001
LAPTM5	0.171	<0.0001		OXNAD1	0.087	<0.0001		ATP2A3	0.158	0.0426		HSPA9	0.229	0.0194		SBDS	-0.138	<0.0001		GPX4	0.155	0.0346														AKT1	-0.558	0.0004		ARHGAP27	0.206	0.0057		PNKD	0.34	<0.0001
SELPLG	0.167	0.0025		GPSM3	0.087	<0.0001		RESF1	0.157	<0.0001		CHKB	0.229	0.0115		HMGN1	-0.139	0.0017		GSPT1	0.154	<0.0001														CPT1A	-0.562	0.0063		RBFOX2	0.205	<0.0001		SULF2	0.339	<0.0001
CD247	0.166	0.0100		CEMIP2	0.086	0.0020		AKNA	0.156	<0.0001		EIF5A	0.228	<0.0001		TGFB1	-0.14	<0.0001		SLC2A4RG	0.154	<0.0001														IRF1	-0.565	<0.0001		AGO4	0.205	<0.0001		CKLF	0.339	<0.0001
PAG1	0.166	0.0349		KTN1	0.086	0.0074		GLG1	0.156	0.0007		EVI2B	0.228	0.0075		DOCK10	-0.14	0.0225		CDK17	0.153	<0.0001														UQCR10	-0.576	<0.0001		TNRC18	0.205	0.0002		GLT1D1	0.339	<0.0001
TXNIP	0.165	<0.0001		PIK3R1	0.085	<0.0001		N4BP1	0.156	0.0024		ATP6V0E1	0.227	<0.0001		SELENOK	-0.141	0.0111		AIP	0.153	<0.0001														C7orf50	-0.578	<0.0001		BAX	0.205	0.0062		ARHGEF40	0.339	<0.0001
ELF1	0.163	0.0101		AQP3	0.085	<0.0001		STAT3	0.155	0.0001		PDCD4	0.226	<0.0001		CLEC2D	-0.141	0.0392		NR1D2	0.153	<0.0001														NFKB1	-0.582	<0.0001		SETX	0.205	0.0002		VAV1	0.339	<0.0001
RPL13A	0.162	<0.0001		SAMHD1	0.084	<0.0001		GTF2F1	0.155	0.0008		DAZAP1	0.224	0.0242		EFHD2	-0.143	<0.0001		RELA	0.153	0.0239														MT-ND3	-0.586	<0.0001		RPL39	0.204	<0.0001		PNPLA6	0.339	<0.0001
CDC42	0.162	<0.0001		MAML2	0.084	<0.0001		ERCC5	0.155	0.0008		IRF1	0.223	<0.0001		LSM14A	-0.145	0.0022		EEF1B2	0.153	<0.0001														DSE	-0.594	<0.0001		BRI3	0.204	<0.0001		RPS4X	0.339	<0.0001
CD37	0.162	<0.0001		SMCHD1	0.083	<0.0001		RPLP1	0.155	<0.0001		TGFBR2	0.223	<0.0001		EIF1	-0.147	<0.0001		TRAF3IP3	0.153	<0.0001														SKIL	-0.619	<0.0001		CTSD	0.203	0.0027		EHBP1L1	0.337	<0.0001
BTG1	0.161	<0.0001		LEPROTL1	0.083	0.0001		ATP5F1E	0.155	<0.0001		USP34	0.223	0.0010		CMC1	-0.149	<0.0001		CIB1	0.152	<0.0001														TSC22D2	-0.624	<0.0001		CD48	0.203	0.0051		SAT2	0.336	<0.0001
SMCHD1	0.161	<0.0001		TNKS2	0.081	<0.0001		HNRNPA1	0.154	<0.0001		TXNIP	0.221	<0.0001		PNISR	-0.149	<0.0001		BTG2	0.152	<0.0001														GPR132	-0.628	0.0003		GCC2	0.202	<0.0001		B4GALT1	0.336	<0.0001
UBC	0.16	<0.0001		FOXN3	0.081	<0.0001		MMP24OS	0.154	0.0025		ARL6IP5	0.221	<0.0001		MT-ATP8	-0.15	<0.0001		TBRG1	0.152	0.0008														SLC25A6	-0.63	<0.0001		VIM	0.202	<0.0001		RAB24	0.335	<0.0001
SNHG6	0.159	<0.0001		EMB	0.081	0.0002		SFSWAP	0.154	0.0042		ABRACL	0.221	0.0040		CALR	-0.15	0.0031		IFI6	0.152	0.0010														MAP7D1	-0.631	<0.0001		CTSS	0.202	<0.0001		ZNF467	0.335	<0.0001
CD69	0.158	<0.0001		HNRNPD	0.081	0.0018		ANKHD1	0.154	0.0063		POLR1D	0.22	0.0064		SUB1	-0.151	<0.0001		DUSP2	0.151	<0.0001														RGS18	-0.636	0.0346		TNRC6B	0.201	<0.0001		KDM6B	0.334	<0.0001
MSN	0.158	0.0208		STK10	0.081	0.0025		MT-ND4L	0.154	<0.0001		HIST1H4C	0.22	<0.0001		SRSF2	-0.151	0.0005		SELENOK	0.151	<0.0001														ITGA5	-0.645	0.0004		HLA-DMA	0.201	<0.0001		PRKCD	0.334	<0.0001
MT-ATP6	0.158	<0.0001		RPL23A	0.08	<0.0001		OAZ1	0.154	0.0002		DHRS7	0.22	0.0180		EVL	-0.151	<0.0001		TLE5	0.15	<0.0001														KLF9	-0.661	<0.0001		GNPTAB	0.2	0.0028		RPS29	0.334	<0.0001
FOXP1	0.15	<0.0001		LCK	0.079	0.0001		SLC38A1	0.153	<0.0001		RBM3	0.219	<0.0001		UBB	-0.152	<0.0001		PPP2R5C	0.15	<0.0001														MT-ND4L	-0.696	<0.0001		ACTB	0.2	<0.0001		EIF3L	0.334	<0.0001
RPL37A	0.148	<0.0001		S100A4	0.079	0.0007		FNBP4	0.153	0.0005		KMT2E	0.219	<0.0001		ATP8A1	-0.152	<0.0001		SUN2	0.15	<0.0001														RGCC	-0.762	<0.0001		CXCR4	0.198	<0.0001		MYLIP	0.333	<0.0001
MYL12A	0.148	<0.0001		SH3BGRL3	0.078	<0.0001		RIPOR2	0.153	0.0378		RBM33	0.219	0.0209		SNHG5	-0.152	<0.0001		CTBP1	0.15	0.0006														DHFR	-0.775	<0.0001		CHST11	0.197	<0.0001		RAB10	0.332	<0.0001
TOMM20	0.146	0.0300		GMFG	0.076	0.0002		RPS26	0.153	<0.0001		BCLAF1	0.218	<0.0001		IDS	-0.153	0.0009		NGDN	0.15	0.0156														LUCAT1	-0.778	<0.0001		SFMBT2	0.197	<0.0001		MBD2	0.332	<0.0001
RASA3	0.145	0.0174		CALM1	0.074	0.0002		SUN2	0.152	<0.0001		TNRC6B	0.217	<0.0001		MAPK1IP1L	-0.155	0.0139		PIGT	0.15	0.0198														DRAIC	-0.784	<0.0001		PLCB1	0.197	<0.0001		ZFAND5	0.332	<0.0001
DDX5	0.145	<0.0001		MT-ATP8	0.074	0.0013		STK17A	0.152	<0.0001		CNOT6L	0.217	0.0053		RIPOR2	-0.156	<0.0001		QRICH1	0.15	0.0198														MAP3K8	-0.788	<0.0001		MKNK2	0.197	0.0132		BCL2A1	0.331	<0.0001
SEPTIN6	0.144	0.0160		TNFAIP8	0.073	0.0004		ST3GAL1	0.151	<0.0001		ELMO1	0.215	0.0004		SRSF5	-0.157	<0.0001		RPS27	0.15	<0.0001														TMEM107	-0.796	<0.0001		TKT	0.197	<0.0001		MCTP1	0.331	<0.0001
EMP3	0.144	0.0130		MYL12B	0.073	0.0403		CNST	0.15	0.0004		RAD21	0.215	0.0126		MT-ND4L	-0.159	<0.0001		USP16	0.149	<0.0001														OSM	-0.807	<0.0001		ALDOA	0.197	<0.0001		CYBA	0.33	<0.0001
ARPC1B	0.143	<0.0001		RIPOR2	0.072	<0.0001		CDK13	0.15	0.0087		SRGN	0.214	<0.0001		CD6	-0.16	0.0027		SNHG1	0.149	0.0016														MAZ	-0.816	<0.0001		ABR	0.196	<0.0001		DIAPH2	0.33	<0.0001
CDC42SE2	0.142	0.0158		RPS18	0.072	<0.0001		S100A6	0.15	0.0002		SLC3A2	0.214	0.0347		PIK3R5	-0.16	0.0107		PSMB9	0.148	<0.0001														GRASP	-0.875	<0.0001		ATF4	0.196	0.0035		LYN	0.329	<0.0001
HNRNPA0	0.14	0.0363		AKAP13	0.072	<0.0001		TMEM87A	0.149	<0.0001		RBM25	0.213	<0.0001		LDHA	-0.161	<0.0001		RASSF5	0.148	<0.0001														PTCH2	-1.002	<0.0001		BCAS3	0.195	<0.0001		USP32	0.329	<0.0001
COX7C	0.14	<0.0001		RNF213	0.071	<0.0001		RNMT	0.149	<0.0001		KMT2A	0.213	0.0030		NDFIP1	-0.162	0.0011		SLC38A2	0.148	0.0002														TEX14	-1.035	<0.0001		SRGAP2B	0.195	<0.0001		IER5	0.328	<0.0001
CD44	0.139	0.0001		TLE4	0.071	0.0006		RBL2	0.149	0.0056		UBXN4	0.213	0.0225		MAML2	-0.162	0.0246		MED15	0.148	0.0024														BHLHE40	-1.155	<0.0001		ARHGAP45	0.195	<0.0001		MAP3K11	0.328	<0.0001
FTL	0.135	<0.0001		PARP8	0.071	0.0118		CREBRF	0.149	0.0130		ATP5MD	0.213	0.0002		IL10RA	-0.163	0.0384		ATP5F1D	0.148	<0.0001														OLR1	-1.165	<0.0001		HM13	0.194	<0.0001		IRAK3	0.327	<0.0001
CHCHD2	0.13	0.0055		FAM107B	0.07	<0.0001		SNRK	0.148	<0.0001		PCBP1	0.212	<0.0001		LTB	-0.164	<0.0001		KLRK1	0.148	0.0001														OOEP	-1.681	<0.0001		SLC39A11	0.193	<0.0001		ZNF710	0.326	<0.0001
RPL36	0.128	<0.0001		OGA	0.07	<0.0001		CCNDBP1	0.148	0.0320		COX6C	0.212	<0.0001		OGT	-0.164	0.0003		RPS5	0.146	<0.0001														CCDC200	-1.82	<0.0001		ST3GAL1	0.192	<0.0001		GRK3	0.325	<0.0001
FOXN3	0.125	0.0006		DOCK10	0.07	<0.0001		RAB18	0.147	0.0048		UCP2	0.212	<0.0001		ICAM3	-0.165	<0.0001		RPL7	0.146	<0.0001																		RC3H1	0.191	<0.0001		PYCARD	0.324	<0.0001
TCF7	0.125	0.0032		RPS21	0.07	<0.0001		SP100	0.147	0.0078		RBM17	0.211	0.0216		RESF1	-0.165	<0.0001		MCL1	0.145	<0.0001																		ARL6IP4	0.191	<0.0001		SP110	0.322	<0.0001
RPL37	0.124	<0.0001		LEF1	0.07	<0.0001		ZC3HAV1	0.146	<0.0001		PABPC1	0.21	<0.0001		TMEM123	-0.165	0.0002		RNF19A	0.145	<0.0001																		MAP2K3	0.191	0.0043		DPEP2	0.322	<0.0001
RPL7	0.123	<0.0001		ARPC1B	0.07	0.0111		SLCO3A1	0.146	0.0011		ZNF207	0.21	0.0220		PSMA1	-0.165	0.0153		EMC6	0.145	0.0002																		VAMP8	0.19	<0.0001		DYSF	0.322	<0.0001
NOP53	0.122	0.0001		DOCK8	0.07	<0.0001		OST4	0.146	0.0207		SELPLG	0.21	0.0022		TRAF3IP3	-0.165	0.0154		SAMHD1	0.145	0.0026																		GNAS	0.189	<0.0001		ATP11A	0.321	<0.0001
LIMD2	0.121	<0.0001		RERE	0.069	0.0007		UBE3A	0.145	0.0044		THEMIS	0.21	0.0038		MT-CO2	-0.166	<0.0001		SYNE2	0.144	<0.0001																		RPL31	0.188	<0.0001		SLC39A11	0.321	<0.0001
FAU	0.107	<0.0001		FTL	0.069	0.0259		CDKN2D	0.144	<0.0001		PIAS1	0.208	0.0109		BTG1	-0.166	<0.0001		RAPGEF1	0.144	0.0001																		UBXN11	0.188	0.0001		UBE2D1	0.32	<0.0001
TMA7	0.103	0.0007		RPS3	0.068	<0.0001		SRRM2	0.144	<0.0001		FNBP4	0.208	0.0435		CCR7	-0.166	0.0173		BOD1L1	0.144	0.0009																		RHOA	0.187	0.0005		GLIPR2	0.32	<0.0001
COX4I1	0.102	<0.0001		RB1	0.068	0.0108		G3BP2	0.143	<0.0001		CALM2	0.206	<0.0001		CDKN2D	-0.167	0.0430		PITPNC1	0.144	0.0068																		HLA-DRB5	0.186	<0.0001		LTBR	0.32	<0.0001
BTF3	0.102	<0.0001		CAMK4	0.067	<0.0001		PSMA1	0.143	<0.0001		ARF1	0.205	<0.0001		TAF15	-0.168	0.0058		EIF5	0.143	<0.0001																		NDUFA2	0.186	0.0032		JOSD2	0.319	<0.0001
UQCRB	0.102	0.0052		MYL12A	0.067	0.0010		JMJD1C	0.142	<0.0001		DDX24	0.205	<0.0001		TNFAIP8	-0.168	0.0290		SSBP4	0.143	<0.0001																		SETD2	0.186	0.0109		SERPINA1	0.319	<0.0001
RPL39	0.101	<0.0001		CPSF6	0.067	0.0012		MYH9	0.142	<0.0001		TRERF1	0.205	0.0045		VIM	-0.17	<0.0001		HLA-DRA	0.143	<0.0001																		MAP2K1	0.185	<0.0001		STX12	0.319	<0.0001
HLA-B	0.1	<0.0001		HLA-F	0.067	0.0016		ZNF638	0.142	0.0237		RPL38	0.205	<0.0001		TRIM22	-0.17	0.0311		ATXN1	0.143	0.0003																		PPP4R3B	0.185	<0.0001		TBC1D9	0.319	<0.0001
PTPRC	0.097	0.0004		LDHB	0.067	0.0024		TAB2	0.141	<0.0001		UBC	0.204	<0.0001		HSP90AA1	-0.171	<0.0001		ACTG1	0.143	<0.0001																		RASSF3	0.185	<0.0001		PIK3R5	0.319	<0.0001
RPS11	0.096	0.0012		HINT1	0.067	0.0186		NDFIP1	0.141	0.0047		SLC25A5	0.204	0.0004		GNAS	-0.174	<0.0001		BTG1	0.142	<0.0001																		WDR33	0.185	0.0002		PLAUR	0.318	<0.0001
RPL36A	0.096	<0.0001		S1PR1	0.065	0.0007		ICOS	0.141	0.0106		PHF20	0.204	0.0088		DNAJB6	-0.175	<0.0001		TAPBP	0.142	<0.0001																		ACTG1	0.185	<0.0001		GAA	0.318	<0.0001
RPL22	0.094	<0.0001		CNBP	0.064	<0.0001		EIF3A	0.14	<0.0001		RIPOR2	0.204	<0.0001		ETS1	-0.176	<0.0001		DNAJA1	0.142	<0.0001																		TNFRSF1B	0.184	<0.0001		SLC24A4	0.318	<0.0001
MAML2	0.091	0.0139		ARHGDIB	0.064	<0.0001		GIMAP7	0.14	0.0012		SAP18	0.203	<0.0001		ABRACL	-0.176	0.0171		STK10	0.142	0.0002																		RPL37A	0.184	<0.0001		LST1	0.317	<0.0001
HLA-E	0.09	<0.0001		CIRBP	0.064	0.0039		FOXN3	0.139	0.0009		TTC3	0.203	0.0322		JUN	-0.177	<0.0001		TXNRD1	0.142	<0.0001																		WDR26	0.184	<0.0001		ENSA	0.317	<0.0001
HLA-C	0.089	<0.0001		CAND1	0.064	0.0167		TNIP1	0.138	<0.0001		IL7R	0.203	<0.0001		RABGEF1	-0.177	0.0175		PARP8	0.141	<0.0001																		UBE2H	0.184	0.0002		LY96	0.317	<0.0001
RPLP1	0.086	<0.0001		MYADM	0.064	0.0225		EIF3B	0.138	0.0007		SPOCK2	0.202	<0.0001		AOAH	-0.179	<0.0001		CIR1	0.141	<0.0001																		SMARCC1	0.184	0.0006		ABTB1	0.317	<0.0001
TOMM7	0.083	0.0081		HECA	0.062	0.0177		ANKRD12	0.137	<0.0001		RFTN1	0.202	0.0078		ECH1	-0.179	0.0083		ARPC4	0.141	<0.0001																		JAZF1	0.183	<0.0001		PDE8A	0.317	<0.0001
RPS6	0.081	<0.0001		PSMA1	0.062	0.0215		WBP2	0.137	0.0001		CIRBP	0.201	<0.0001		HCST	-0.18	<0.0001		PTBP1	0.141	0.0002																		PLEKHO1	0.183	0.0059		CSDE1	0.317	0.0013
RPL4	0.076	0.0023		QKI	0.061	0.0104		WTAP	0.137	0.0004		PCBP2	0.197	0.0017		SLC25A5	-0.18	<0.0001		TMED9	0.141	0.0002																		RPS20	0.182	<0.0001		S100A11	0.315	<0.0001
MBNL1	0.074	0.0359		RPL9	0.06	0.0043		CYLD	0.136	<0.0001		DDX5	0.197	<0.0001		PSIP1	-0.18	0.0017		CRYBG1	0.141	0.0013																		AKNA	0.182	0.001		IQSEC1	0.315	<0.0001
RPS9	0.073	<0.0001		ADAM10	0.059	0.0008		IL16	0.136	0.0004		LIMD2	0.196	<0.0001		FMNL1	-0.18	0.0026		RPL34	0.141	<0.0001																		HEBP2	0.181	0.0003		CNIH4	0.315	<0.0001
RPL3	0.065	<0.0001		SPOCK2	0.057	<0.0001		CD4	0.136	0.0009		SNRK	0.194	0.0024		SLA2	-0.181	0.0092		LYST	0.14	<0.0001																		IFI30	0.181	<0.0001		CYBC1	0.315	<0.0001
RPS5	0.064	0.0115		ICAM2	0.057	0.0282		RCAN3	0.135	<0.0001		PGK1	0.193	<0.0001		HSPA5	-0.183	<0.0001		VTI1B	0.14	0.0359																		MYADM	0.181	<0.0001		EEF1G	0.315	<0.0001
PTMA	0.063	0.0038		HIST1H1E	0.056	<0.0001		API5	0.135	0.0003		GNG2	0.192	<0.0001		VSIR	-0.184	<0.0001		ZFP36L2	0.139	<0.0001																		PELI1	0.18	<0.0001		TRAPPC5	0.314	<0.0001
RPS25	0.059	<0.0001		TPT1	0.056	<0.0001		PER1	0.135	0.0004		RPN2	0.192	0.0292		HLA-DRB1	-0.185	0.0390		GUK1	0.139	<0.0001																		SOS2	0.18	<0.0001		RASGEF1B	0.314	<0.0001
RPS3	0.057	<0.0001		RPL5	0.056	<0.0001		RNF10	0.135	0.0014		COX7C	0.192	<0.0001		FCMR	-0.185	0.0013		PAFAH1B1	0.139	0.0001																		FGD3	0.18	<0.0001		PIM3	0.313	<0.0001
RPS12	0.055	<0.0001		ANKRD44	0.055	<0.0001		QRICH1	0.135	0.0019		PRRC2C	0.191	<0.0001		ZBTB1	-0.186	<0.0001		CBX4	0.139	0.0070																		TMSB10	0.179	<0.0001		JPT1	0.313	<0.0001
RPL28	0.054	<0.0001		ARL6IP5	0.055	<0.0001		PPP1CB	0.135	0.0044		ZFP36L2	0.19	<0.0001		RNF139	-0.187	0.0076		CCDC91	0.139	0.0273																		TBL1X	0.178	<0.0001		TMEM259	0.313	<0.0001
RPL26	0.053	<0.0001		IMMP2L	0.055	0.0394		SOCS3	0.134	<0.0001		RPS21	0.19	<0.0001		MT-CO3	-0.188	<0.0001		RPL5	0.139	<0.0001																		CPQ	0.178	<0.0001		WASHC1	0.313	<0.0001
RPLP2	0.053	0.0005		FLNA	0.055	<0.0001		CCDC88C	0.134	0.0100		SMCHD1	0.189	<0.0001		LEF1	-0.188	0.0003		LUC7L3	0.139	0.0469																		FMNL1	0.178	<0.0001		PPP1R9B	0.313	<0.0001
RPS15	0.052	<0.0001		WIPF1	0.054	<0.0001		SEPTIN2	0.134	0.0304		NDUFA3	0.189	0.0018		RNF125	-0.19	<0.0001		JUN	0.138	<0.0001																		SUMF1	0.178	0.0001		UBE2R2	0.312	<0.0001
RPL10	0.044	<0.0001		PRMT2	0.053	0.0208		SELENOK	0.133	<0.0001		FBL	0.188	0.0184		ADD3	-0.191	<0.0001		CIAO2B	0.138	<0.0001																		JTB	0.178	0.0001		PSMA4	0.31	<0.0001
RPL10	-0.044	<0.0001		TESPA1	0.051	<0.0001		FBXO7	0.133	0.0002		FCMR	0.187	0.0085		CDKN1B	-0.191	<0.0001		RAB27A	0.138	0.0192																		MYO9B	0.177	<0.0001		LACTB	0.31	<0.0001
RPS15	-0.052	<0.0001		SNRNP200	0.051	0.0004		MXI1	0.133	0.0262		RSRP1	0.186	<0.0001		GADD45B	-0.191	0.0001		HLA-DPA1	0.137	<0.0001																		FAF1	0.177	<0.0001		TNS3	0.31	<0.0001
RPL26	-0.053	<0.0001		RPS20	0.051	0.0038		CD3D	0.133	<0.0001		HNRNPU	0.186	<0.0001		BZW1	-0.192	<0.0001		ZBTB1	0.137	<0.0001																		MBD2	0.177	<0.0001		SNN	0.309	<0.0001
RPLP2	-0.053	0.0005		CD96	0.049	0.0247		EMD	0.132	0.0005		RALY	0.185	0.0051		SRSF11	-0.192	0.0016		PRKCQ	0.137	0.0042																		ZDHHC20	0.176	<0.0001		STX5	0.309	<0.0001
RPL28	-0.054	<0.0001		RPLP0	0.045	<0.0001		SCAF11	0.132	0.0029		NSD3	0.185	0.0244		PTGER4	-0.193	<0.0001		PSMA3	0.137	0.0331																		RPS11	0.176	<0.0001		CBX4	0.309	<0.0001
RPS12	-0.055	<0.0001		RPS4X	0.044	<0.0001		LRP10	0.132	0.0040		YWHAZ	0.184	<0.0001		TUBA4A	-0.193	<0.0001		COMMD6	0.137	<0.0001																		HPCAL1	0.176	<0.0001		EEF2	0.309	<0.0001
RPS3	-0.057	<0.0001		STK4	0.043	<0.0001		KMT2A	0.132	0.0197		MYL12A	0.183	<0.0001		SELPLG	-0.193	0.0003		GTDC1	0.136	0.0027																		IL17RA	0.175	<0.0001		USF2	0.308	<0.0001
RPS25	-0.059	<0.0001		CDC42SE1	0.043	<0.0001		APRT	0.132	0.0058		PDE3B	0.182	<0.0001		AAK1	-0.193	0.0022		GOLPH3	0.136	0.0232																		CITED2	0.175	0.0032		SNX29	0.307	<0.0001
PTMA	-0.063	0.0038		LRRFIP1	0.043	0.0001		APH1A	0.131	<0.0001		ILF3	0.182	0.0375		TRBC2	-0.194	0.0002		RPL29	0.136	<0.0001																		CERS6	0.175	0.0286		MT-ND1	0.307	<0.0001
RPS5	-0.064	0.0115		RPSA	0.042	<0.0001		PBXIP1	0.131	<0.0001		ZNF292	0.179	0.0064		SMAP2	-0.194	<0.0001		SERP1	0.136	0.0012																		KLF9	0.174	<0.0001		ZNF638	0.307	<0.0001
RPL3	-0.065	<0.0001		NCOR1	0.041	0.0065		EEF2	0.13	<0.0001		TLE5	0.178	<0.0001		ADGRE5	-0.196	<0.0001		UBB	0.135	<0.0001																		EPS15	0.174	0.0001		STK3	0.307	<0.0001
RPS9	-0.073	<0.0001		HLA-A	0.041	<0.0001		SELPLG	0.13	<0.0001		EIF5	0.178	<0.0001		TGFBR2	-0.197	0.0031		ABHD17A	0.135	<0.0001																		NT5C2	0.173	<0.0001		AGTRAP	0.306	<0.0001
MBNL1	-0.074	0.0359		KIF5B	0.04	0.0009		FCMR	0.13	<0.0001		SF3B5	0.178	0.0343		SAMHD1	-0.198	0.0038		SERINC1	0.135	<0.0001																		NDUFA13	0.173	<0.0001		ZFP36	0.306	<0.0001
RPL4	-0.076	0.0023		TRAT1	0.04	0.0021		MAPKAPK2	0.13	0.0002		RHOA	0.177	<0.0001		KIF2A	-0.2	0.0004		RBX1	0.135	0.0009																		DNAJC15	0.173	0.0002		MBOAT7	0.306	<0.0001
RPS6	-0.081	<0.0001		TAF15	0.038	0.0097		PPM1B	0.13	0.0072		DDX18	0.177	0.0001		SIK3	-0.201	<0.0001		MRPL47	0.135	0.0017																		PLEKHM2	0.173	0.0069		SELENOO	0.306	<0.0001
TOMM7	-0.083	0.0081		ITM2B	0.037	0.0009		SLC2A3	0.129	0.0001		UBALD2	0.176	0.0178		MATK	-0.201	<0.0001		TPT1	0.135	<0.0001																		PITPNA	0.173	0.0148		VSIR	0.305	<0.0001
RPLP1	-0.086	<0.0001		PDE3B	0.036	<0.0001		YWHAB	0.129	0.0054		ARPC3	0.176	<0.0001		RNF213	-0.201	0.0001		STK17B	0.134	<0.0001																		SERF2	0.172	<0.0001		NAPA	0.305	<0.0001
HLA-C	-0.089	<0.0001		RICTOR	0.035	<0.0001		CIRBP	0.128	<0.0001		CYFIP2	0.175	0.0001		NOSIP	-0.201	0.0024		HLA-DPB1	0.134	<0.0001																		RAB10	0.171	<0.0001		ATP6V0E1	0.305	<0.0001
HLA-E	-0.09	<0.0001		P2RY8	0.034	<0.0001		EIF5	0.128	<0.0001		HSP90AB1	0.174	<0.0001		TUBA1A	-0.202	<0.0001		SPON2	0.134	<0.0001																		MIDN	0.171	<0.0001		HNRNPDL	0.305	0.0134
MAML2	-0.091	0.0139		ARID1B	0.034	0.0010		SP3	0.128	0.0030		VIM	0.174	<0.0001		S1PR5	-0.202	0.0039		CSNK1G2	0.134	0.0015																		SMAP1	0.171	0.0048		RNF181	0.304	<0.0001
RPL22	-0.094	<0.0001		TNRC6B	0.032	<0.0001		SRSF4	0.128	0.0153		SCAND1	0.174	0.0154		CCND3	-0.202	<0.0001		SNRPD3	0.134	0.0491																		SNRPA1	0.171	0.042		NSF	0.304	<0.0001
RPL36A	-0.096	<0.0001		RNF125	0.031	0.0177		NUFIP2	0.128	0.0214		OST4	0.174	<0.0001		KTN1	-0.203	0.0010		IFITM1	0.133	<0.0001																		RPL36A	0.17	<0.0001		AIF1	0.301	<0.0001
RPS11	-0.096	0.0012		TMSB10	0.031	<0.0001		MT-ND4	0.128	<0.0001		SRSF11	0.173	0.0003		DEK	-0.204	<0.0001		ADAR	0.133	<0.0001																		TBC1D22A	0.17	<0.0001		BLVRB	0.301	<0.0001
PTPRC	-0.097	0.0004		EIF4A2	0.03	0.0001		PRNP	0.127	0.0014		MCL1	0.173	0.0028		PBXIP1	-0.204	0.0055		ACTN4	0.133	<0.0001																		GLYR1	0.17	<0.0001		NSMCE2	0.301	<0.0001
HLA-B	-0.1	<0.0001		ZCCHC7	0.028	0.0150		STK17B	0.127	0.0065		EIF2S3	0.173	0.0075		ERAP2	-0.205	<0.0001		POLR2K	0.133	0.0145																		SRSF10	0.17	0.0075		DPYD	0.3	<0.0001
RPL39	-0.101	<0.0001		PTMA	0.027	0.0003		RNF220	0.126	<0.0001		CSDE1	0.172	0.0005		HNRNPL	-0.205	<0.0001		UFD1	0.133	0.0497																		CALM3	0.17	0.0082		HINT1	0.3	<0.0001
UQCRB	-0.102	0.0052		RABGAP1L	0.027	0.0025		HNRNPF	0.125	<0.0001		RPS28	0.172	<0.0001		SERINC5	-0.205	0.0316		PNISR	0.133	0.0002																		POLR2A	0.17	<0.0001		ROGDI	0.299	<0.0001
COX4I1	-0.102	<0.0001		INPP4B	0.026	0.0029		DNAJB6	0.125	<0.0001		TRMT112	0.17	0.0204		HEBP2	-0.207	0.0003		FAM107B	0.133	0.0146																		SRRM2	0.17	0.0067		CHSY1	0.299	<0.0001
BTF3	-0.102	<0.0001		MAP3K1	0.025	0.0010		HPCAL1	0.125	0.0194		HSP90AA1	0.169	0.0003		PAK2	-0.207	0.0011		PGK1	0.132	<0.0001																		FYN	0.169	<0.0001		CBX6	0.299	<0.0001
TMA7	-0.103	0.0007		ZBTB20	0.024	<0.0001		SARAF	0.124	<0.0001		DAZAP2	0.168	<0.0001		HOOK2	-0.208	0.0006		RNF213	0.132	<0.0001																		BRD2	0.169	<0.0001		ORAI2	0.299	<0.0001
FAU	-0.107	<0.0001		SNRK	0.023	<0.0001		CLK1	0.124	<0.0001		CELF2	0.167	<0.0001		GIMAP4	-0.208	0.0014		COX6C	0.132	<0.0001																		EDF1	0.169	<0.0001		NAMPT	0.298	<0.0001
LIMD2	-0.121	<0.0001		CAPZA1	0.023	0.0035		CDC42SE1	0.124	0.0044		ELF1	0.167	0.0014		SUPT3H	-0.208	0.0441		TMEM50A	0.131	<0.0001																		KDM3B	0.169	<0.0001		NRGN	0.298	<0.0001
NOP53	-0.122	0.0001		PHC3	0.022	<0.0001		TNFRSF14	0.124	0.0238		UBL5	0.167	0.0111		MAPKAPK2	-0.209	0.0001		UBE2L6	0.131	0.0243																		UPF2	0.169	<0.0001		MAFB	0.298	<0.0001
RPL7	-0.123	<0.0001		CD53	0.022	<0.0001		TGFB1	0.124	0.0354		PSAP	0.166	0.0039		PACS1	-0.209	0.0001		RPS21	0.131	<0.0001																		WSB1	0.169	<0.0001		RRP12	0.298	<0.0001
RPL37	-0.124	<0.0001		RPS27	0.022	<0.0001		SLC25A6	0.123	<0.0001		PACS1	0.165	<0.0001		STT3B	-0.209	0.0110		CALM2	0.13	<0.0001																		RAB1A	0.169	0.0002		CD68	0.297	<0.0001
FOXN3	-0.125	0.0006		SCAF11	0.02	<0.0001		SF1	0.123	<0.0001		C19orf53	0.163	0.0088		RBL2	-0.21	<0.0001		MSL2	0.13	0.0074																		CHD2	0.169	0.0007		FNDC3B	0.297	<0.0001
TCF7	-0.125	0.0032		MBD5	0.019	0.0021		ATP5MG	0.123	<0.0001		LPP	0.162	0.0306		GZMM	-0.211	<0.0001		RPS28	0.13	<0.0001																		IRAK3	0.168	<0.0001		MINK1	0.297	<0.0001
RPL36	-0.128	<0.0001		PUM2	0.018	0.0010		HNRNPL	0.121	<0.0001		CHCHD2	0.161	<0.0001		SORL1	-0.212	0.0014		ITGB2	0.129	<0.0001																		GMFG	0.168	<0.0001		CTSC	0.297	<0.0001
CHCHD2	-0.13	0.0055		SH3KBP1	0.018	0.0008		ADD1	0.121	<0.0001		RNF213	0.161	<0.0001		TFAM	-0.214	0.0256		TAP2	0.129	0.0002																		PCM1	0.167	0.0156		PARVB	0.296	<0.0001
FTL	-0.135	<0.0001		NEAT1	0.018	0.0338		ID2	0.121	0.0020		UBE2D3	0.161	0.0002		KHDRBS1	-0.215	<0.0001		TRIM22	0.128	0.0004																		RPS18	0.166	<0.0001		PICALM	0.296	<0.0001
CD44	-0.139	0.0001		CD44	0.017	0.0046		PARL	0.121	0.0413		TOMM20	0.161	0.0048		FGD3	-0.218	0.0086		BCL7B	0.128	0.0054																		MON2	0.166	<0.0001		CYTH4	0.296	<0.0001
COX7C	-0.14	<0.0001		ARHGAP15	0.016	<0.0001		PAK2	0.12	0.0068		KRTCAP2	0.161	0.0270		CD2	-0.22	<0.0001		MT-ATP6	0.128	<0.0001																		MCUB	0.166	<0.0001		B4GALT5	0.296	<0.0001
HNRNPA0	-0.14	0.0363		RPS12	0.016	0.0002		RNF138	0.12	0.0473		TBC1D10C	0.161	0.0298		TNKS2	-0.221	0.0011		SUMO3	0.127	0.0383																		RPS21	0.165	<0.0001		MTHFS	0.296	<0.0001
CDC42SE2	-0.142	0.0158		CASP8	0.015	<0.0001		PABPC1	0.119	<0.0001		PTPRC	0.159	<0.0001		FOS	-0.222	<0.0001		SDF4	0.127	0.0483																		AMBRA1	0.164	0.0001		ITGAX	0.295	<0.0001
ARPC1B	-0.143	<0.0001		NSD3	0.014	0.0253		GAREM1	0.119	<0.0001		TSC22D3	0.158	<0.0001		IDI1	-0.223	<0.0001		CYBA	0.126	<0.0001																		SYF2	0.164	0.0034		NDRG1	0.295	<0.0001
EMP3	-0.144	0.0130		PDE4B	0.013	<0.0001		MT-ND5	0.119	<0.0001		CDC42SE2	0.157	<0.0001		RLF	-0.223	0.0002		SAMSN1	0.126	0.0008																		EHMT1	0.163	<0.0001		ATP6V0B	0.294	<0.0001
SEPTIN6	-0.144	0.0160		FAU	0.013	0.0029		EXOSC6	0.118	0.0116		HNRNPA0	0.156	0.0003		DDIT4	-0.224	0.0189		RPL35A	0.126	<0.0001																		TBK1	0.163	0.0028		CSF1R	0.294	<0.0001
DDX5	-0.145	<0.0001		SRRM2	0.011	<0.0001		NCBP2AS2	0.118	0.0266		HLA-F	0.156	0.0091		CELF2	-0.224	<0.0001		RPS23	0.126	<0.0001																		HERC1	0.163	<0.0001		S100A6	0.293	<0.0001
RASA3	-0.145	0.0174		RPS2	0.011	0.0029		PHACTR2	0.118	0.0340		FOS	0.155	<0.0001		ARID5B	-0.224	0.0028		CAPZA1	0.125	0.0005																		FAM172A	0.162	<0.0001		CHST11	0.293	<0.0001
TOMM20	-0.146	0.0300		CDK5RAP3	0.009	0.0076		MYL6	0.118	0.0008		TRA2B	0.154	0.0438		MMP24OS	-0.224	0.0035		U2AF1	0.125	0.0016																		UBL5	0.162	<0.0001		CD58	0.293	<0.0001
RPL37A	-0.148	<0.0001		ARGLU1	0.009	0.0016		SRPRA	0.117	0.0001		CORO1A	0.154	<0.0001		ARRDC2	-0.225	0.0424		ZFAND5	0.125	0.0140																		PPP2R5E	0.162	<0.0001		APOL6	0.293	<0.0001
MYL12A	-0.148	<0.0001		HLA-DPB1	0.005	0.0318		STEAP1B	0.117	0.0003		RPL23	0.153	<0.0001		MIDN	-0.226	<0.0001		RPL18	0.125	<0.0001																		THRAP3	0.162	0.042		PPFIA1	0.293	<0.0001
FOXP1	-0.15	<0.0001		ATM	0.005	<0.0001		GPATCH8	0.117	0.0334		FUS	0.149	0.0009		SELL	-0.226	<0.0001		EID1	0.124	<0.0001																		RPS24	0.161	<0.0001		PRKCB	0.292	<0.0001
MT-ATP6	-0.158	<0.0001		BOD1L1	0.003	<0.0001		TRMT10C	0.116	0.0021		ARGLU1	0.148	0.0043		INPP4B	-0.226	0.0001		WIPF1	0.124	<0.0001																		ERC1	0.161	<0.0001		VASP	0.29	<0.0001
CD69	-0.158	<0.0001		DPYD	0.002	<0.0001		KLF6	0.116	0.0076		WIPF1	0.146	0.0049		TENT5C	-0.227	<0.0001		RPS3A	0.124	<0.0001																		TRIR	0.161	0.0003		TNRC18	0.29	<0.0001
MSN	-0.158	0.0208		DPYD	-0.002	<0.0001		GOLPH3	0.115	0.0014		LRBA	0.146	0.0051		RAB11A	-0.228	<0.0001		RHOF	0.123	0.0077																		CD55	0.161	0.0478		P2RX1	0.29	<0.0001
SNHG6	-0.159	<0.0001		BOD1L1	-0.003	<0.0001		PIM2	0.115	0.0018		YWHAB	0.145	0.0034		BRI3	-0.228	0.0184		DDX39A	0.123	0.0078																		UBE2R2	0.16	<0.0001		PLAGL1	0.289	<0.0001
UBC	-0.16	<0.0001		ATM	-0.005	<0.0001		MT-ND1	0.115	<0.0001		ARID4B	0.143	0.0152		NR4A2	-0.23	<0.0001		NRBP1	0.123	0.0348																		KANSL1	0.16	<0.0001		RNASEK	0.288	<0.0001
BTG1	-0.161	<0.0001		HLA-DPB1	-0.005	0.0318		MFSD14A	0.114	0.0006		FAM107B	0.143	0.0281		RBMS1	-0.23	<0.0001		MYH9	0.122	<0.0001																		EXOC4	0.16	0.0053		TNFRSF1A	0.287	<0.0001
SMCHD1	-0.161	<0.0001		ARGLU1	-0.009	0.0016		BRD4	0.113	0.0110		GAPDH	0.142	0.0002		OSER1	-0.231	<0.0001		PRSS23	0.122	<0.0001																		UQCRB	0.159	<0.0001		TYROBP	0.286	<0.0001
CD37	-0.162	<0.0001		CDK5RAP3	-0.009	0.0076		RPS24	0.113	<0.0001		CD7	0.141	0.0001		RAD21	-0.231	<0.0001		NACA	0.122	<0.0001																		TRA2B	0.158	<0.0001		ACOT9	0.286	<0.0001
RPL13A	-0.162	<0.0001		SRRM2	-0.011	<0.0001		SERF2	0.112	<0.0001		WTAP	0.141	0.0283		AKT3	-0.231	0.0129		RPL32	0.122	<0.0001																		ASH1L	0.158	<0.0001		PDLIM5	0.285	<0.0001
CDC42	-0.162	<0.0001		RPS2	-0.011	0.0029		SLC2A4RG	0.111	0.0006		LSP1	0.139	0.0040		RNF10	-0.231	0.0490		CCR7	0.122	<0.0001																		SHLD2	0.158	0.0481		TSEN34	0.285	<0.0001
ELF1	-0.163	0.0101		FAU	-0.013	0.0029		MED30	0.111	0.0262		CBLB	0.139	0.0142		ITK	-0.232	<0.0001		RSRC2	0.121	<0.0001																		ST6GALNAC3	0.157	<0.0001		CFD	0.283	<0.0001
TXNIP	-0.165	<0.0001		PDE4B	-0.013	<0.0001		SF3B1	0.111	0.0470		RPL13A	0.137	<0.0001		ENC1	-0.233	0.0002		RPS2	0.121	<0.0001																		SH3BGRL3	0.157	<0.0001		SELENOH	0.283	<0.0001
CD247	-0.166	0.0100		NSD3	-0.014	0.0253		TMA7	0.11	0.0005		RPS26	0.135	0.0064		MBP	-0.235	<0.0001		UBL5	0.121	0.0383																		FOXN3	0.156	<0.0001		LY86	0.283	<0.0001
PAG1	-0.166	0.0349		CASP8	-0.015	<0.0001		HSPA9	0.109	<0.0001		TPM3	0.134	0.0044		CHST11	-0.236	<0.0001		CD99	0.12	<0.0001																		RPL37	0.156	<0.0001		BTG2	0.283	<0.0001
SELPLG	-0.167	0.0025		RPS12	-0.016	0.0002		LTB	0.109	<0.0001		RASA3	0.133	0.0001		RNF145	-0.236	0.0021		ATP5MG	0.12	<0.0001																		TNFAIP2	0.156	<0.0001		SIRPB1	0.283	<0.0001
LAPTM5	-0.171	<0.0001		ARHGAP15	-0.016	<0.0001		WNK1	0.109	0.0190		FOXP1	0.133	0.0034		FAM49B	-0.237	<0.0001		CD37	0.12	<0.0001																		TMTC2	0.156	<0.0001		CD151	0.283	<0.0001
CD6	-0.174	0.0044		CD44	-0.017	0.0046		FLT3LG	0.108	0.0046		HLA-C	0.132	<0.0001		QKI	-0.238	0.0029		CD48	0.12	<0.0001																		TMSB4X	0.155	<0.0001		BRI3	0.282	<0.0001
SRSF11	-0.174	0.0364		SH3KBP1	-0.018	0.0008		CEBPZ	0.108	0.0078		P2RY8	0.132	0.0001		CMPK1	-0.24	<0.0001		COX7A2	0.12	0.0030																		PTMA	0.155	<0.0001		LAMTOR4	0.282	<0.0001
KRTCAP2	-0.175	0.0263		NEAT1	-0.018	0.0338		RBM39	0.108	0.0166		DUSP2	0.13	<0.0001		CSTB	-0.24	0.0001		ATM	0.12	0.0051																		YME1L1	0.155	<0.0001		TRMT1	0.282	<0.0001
PIK3IP1	-0.175	0.0053		PUM2	-0.018	0.0010		DBF4	0.107	0.0252		FOXN3	0.127	0.0003		GZMH	-0.241	<0.0001		CIRBP	0.119	<0.0001																		LIMD2	0.154	<0.0001		UBR2	0.282	<0.0001
ARGLU1	-0.175	0.0074		MBD5	-0.019	0.0021		CALM2	0.106	0.0004		CD44	0.126	0.0031		DUSP1	-0.242	<0.0001		HNRNPH3	0.119	<0.0001																		DNAJA1	0.154	0.0085		RPL10	0.282	<0.0001
NSD3	-0.177	0.0034		SCAF11	-0.02	<0.0001		POLR2A	0.106	0.0441		NOP53	0.124	0.0016		DNAJB1	-0.243	<0.0001		PSMA7	0.119	0.0002																		FAM49B	0.153	<0.0001		LILRB3	0.281	<0.0001
UCP2	-0.178	0.0086		RPS27	-0.022	<0.0001		UBL3	0.105	0.0003		JAK1	0.124	0.0043		STEAP1B	-0.243	<0.0001		TERF2IP	0.119	0.0002																		SEC61B	0.153	0.0209		NOP10	0.281	<0.0001
ARPC3	-0.18	<0.0001		PHC3	-0.022	<0.0001		WDR43	0.105	0.0172		MACF1	0.123	0.0310		DDX17	-0.243	<0.0001		IDH2	0.119	0.0179																		RPL35	0.152	<0.0001		RAP1GAP2	0.281	<0.0001
TLE5	-0.18	<0.0001		CD53	-0.022	<0.0001		NOP53	0.104	<0.0001		EIF4A1	0.122	0.0408		CYCS	-0.244	<0.0001		FAU	0.119	<0.0001																		STAG1	0.152	<0.0001		NBN	0.28	<0.0001
DAZAP2	-0.18	<0.0001		CAPZA1	-0.023	0.0035		IRF1	0.104	0.0281		RPL37A	0.119	<0.0001		PTRHD1	-0.244	0.0019		LSP1	0.118	<0.0001																		TAF10	0.152	0.0011		RNF135	0.28	<0.0001
CLEC2D	-0.181	0.0242		SNRK	-0.023	<0.0001		CIAO2B	0.103	0.0002		RPL7	0.118	<0.0001		PTP4A2	-0.245	<0.0001		DDX6	0.118	<0.0001																		SRSF11	0.151	<0.0001		EMP3	0.279	<0.0001
FUS	-0.182	<0.0001		ZBTB20	-0.024	<0.0001		TAPBP	0.103	0.0004		RPL3	0.112	<0.0001		CAMK4	-0.245	<0.0001		MYO1G	0.118	0.0003																		PACS1	0.151	0.0001		NABP1	0.279	<0.0001
RPL23	-0.183	<0.0001		MAP3K1	-0.025	0.0010		SLC3A2	0.102	<0.0001		ACTB	0.112	0.0139		NFATC2	-0.245	0.0011		C5orf56	0.118	0.0328																		TM9SF4	0.151	0.0176		TAP1	0.279	<0.0001
CALM3	-0.183	0.0184		INPP4B	-0.026	0.0029		WIPF1	0.102	0.0045		COX4I1	0.11	<0.0001		RCAN3	-0.247	<0.0001		RPS12	0.118	<0.0001																		MED15	0.15	0.0123		SKI	0.279	<0.0001
HSP90AA1	-0.184	<0.0001		PTMA	-0.027	0.0003		GBP2	0.102	0.0083		PNRC1	0.103	0.0002		SNX9	-0.247	0.0004		FAM49B	0.117	0.0001																		TRIP12	0.15	0.0096		IFI16	0.278	<0.0001
KMT2E	-0.184	0.0309		RABGAP1L	-0.027	0.0025		BRAF	0.102	0.0168		LAPTM5	0.103	0.0103		ZNF331	-0.25	<0.0001		MMADHC	0.117	0.0206																		DLEU2	0.149	<0.0001		EIF3E	0.278	<0.0001
WIPF1	-0.185	0.0009		ZCCHC7	-0.028	0.0150		MT-CO1	0.102	<0.0001		CFL1	0.099	0.0085		HSPE1	-0.25	<0.0001		FTL	0.117	0.0002																		RERE	0.149	<0.0001		H2AFJ	0.277	<0.0001
EPC1	-0.186	<0.0001		EIF4A2	-0.03	0.0001		HEBP2	0.101	<0.0001		CD37	0.099	0.0349		MGAT4A	-0.25	<0.0001		SLC38A1	0.116	<0.0001																		QRICH1	0.149	<0.0001		ANTKMT	0.277	<0.0001
HNRNPF	-0.188	0.0035		TMSB10	-0.031	<0.0001		HSPA8	0.101	<0.0001		UBA52	0.097	<0.0001		YY1	-0.25	<0.0001		PRPF40A	0.116	0.0010																		FRMD4B	0.149	<0.0001		KLF2	0.277	<0.0001
ARF1	-0.188	0.0002		RNF125	-0.031	0.0177		TAF1D	0.101	0.0049		RPL36	0.096	<0.0001		ELL2	-0.254	<0.0001		RPS24	0.116	<0.0001																		SAP18	0.149	0.0001		RAB5IF	0.276	<0.0001
RBM25	-0.188	0.0030		TNRC6B	-0.032	<0.0001		TMEM123	0.1	0.0002		RPS3	0.093	<0.0001		BRD7	-0.254	0.0006		SNHG29	0.116	0.0008																		BRWD1	0.149	0.001		COMT	0.276	<0.0001
SNRPN	-0.189	0.0198		P2RY8	-0.034	<0.0001		CHMP7	0.1	0.0058		RPS14	0.09	<0.0001		IER5	-0.256	0.0002		MSN	0.115	<0.0001																		AFF4	0.148	<0.0001		VAMP8	0.276	<0.0001
RSL24D1	-0.189	0.0010		ARID1B	-0.034	0.0010		TMEM248	0.1	0.0066		EEF1G	0.089	0.0179		ATF7IP2	-0.256	<0.0001		CORO1A	0.115	<0.0001																		SEC14L1	0.148	<0.0001		ALOX5AP	0.276	<0.0001
CIRBP	-0.19	<0.0001		RICTOR	-0.035	<0.0001		TAF7	0.1	0.0093		RPL22	0.089	0.0077		IVNS1ABP	-0.257	0.0169		NDFIP1	0.115	0.0001																		TIMP1	0.148	<0.0001		RPS8	0.276	<0.0001
JUND	-0.191	<0.0001		PDE3B	-0.036	<0.0001		UBC	0.099	<0.0001		RPL37	0.088	<0.0001		SET	-0.257	<0.0001		B2M	0.114	<0.0001																		ATP5PD	0.148	0.0006		EIF4A3	0.275	<0.0001
RBM3	-0.192	<0.0001		ITM2B	-0.037	0.0009		PTPN1	0.098	0.0062		RPS9	0.085	<0.0001		SCML4	-0.257	<0.0001		EIF4A1	0.114	<0.0001																		ARMH3	0.148	0.0047		AGPAT2	0.275	<0.0001
CYLD	-0.192	0.0290		TAF15	-0.038	0.0097		RBFOX2	0.098	<0.0001		FAU	0.085	<0.0001		GIMAP7	-0.258	<0.0001		LRRFIP1	0.114	<0.0001																		RPL13	0.147	<0.0001		MAN2C1	0.275	<0.0001
TRAF3IP3	-0.193	0.0002		KIF5B	-0.04	0.0009		CWC15	0.097	0.0064		HLA-E	0.083	0.0004		PLEKHA7	-0.258	<0.0001		LAMP1	0.114	0.0053																		PRKCE	0.147	<0.0001		HLA-DMB	0.274	<0.0001
IL7R	-0.194	<0.0001		TRAT1	-0.04	0.0021		ATP5MC2	0.097	0.0243		MBNL1	0.083	0.0074		CXCR4	-0.259	<0.0001		RORA	0.113	0.0008																		PPIG	0.146	0.0014		CARD19	0.274	<0.0001
ATP5F1D	-0.194	0.0002		HLA-A	-0.041	<0.0001		EIF4B	0.096	0.0118		AKNA	0.082	0.0014		MT2A	-0.261	0.0004		CYCS	0.113	0.0043																		HLA-C	0.146	<0.0001		PTS	0.273	<0.0001
RPL38	-0.195	<0.0001		NCOR1	-0.041	0.0065		AFF4	0.096	0.0176		EEF1D	0.08	0.0004		RPL41	-0.262	<0.0001		GPI	0.112	0.0498																		RPS17	0.145	<0.0001		FRYL	0.273	<0.0001
PDE3B	-0.195	<0.0001		RPSA	-0.042	<0.0001		YBX1	0.095	<0.0001		PTMA	0.079	<0.0001		UBL3	-0.264	<0.0001		RSRP1	0.111	<0.0001																		ZNF638	0.145	<0.0001		MAP3K5	0.273	<0.0001
MED13L	-0.196	0.0015		STK4	-0.043	<0.0001		SFPQ	0.095	0.0002		RPL7A	0.076	<0.0001		EIF3B	-0.265	0.0038		HSPA5	0.111	0.0051																		RBBP4	0.145	<0.0001		RPS15A	0.273	<0.0001
ANXA1	-0.197	<0.0001		CDC42SE1	-0.043	<0.0001		UFM1	0.095	0.0094		RPS18	0.075	<0.0001		RAB5IF	-0.266	<0.0001		RPLP2	0.111	<0.0001																		HNRNPA1	0.145	0.0393		FCGRT	0.272	<0.0001
ILF3	-0.197	0.0435		LRRFIP1	-0.043	0.0001		HERPUD1	0.095	0.0409		RPL28	0.074	<0.0001		RHOC	-0.266	0.0073		CFL1	0.109	<0.0001																		H3F3B	0.144	<0.0001		TM9SF4	0.272	<0.0001
RORA	-0.198	<0.0001		RPS4X	-0.044	<0.0001		PTBP1	0.093	0.0076		RPSA	0.074	0.0300		UBQLN1	-0.266	<0.0001		STUB1	0.109	0.0087																		ZNF609	0.144	0.0011		SPI1	0.271	<0.0001
SSH2	-0.198	0.0264		RPLP0	-0.045	<0.0001		CFL1	0.092	0.0037		RPS16	0.066	0.0375		ZFP36	-0.268	<0.0001		MIF	0.109	<0.0001																		RHEB	0.143	0.0004		FOSL2	0.271	<0.0001
RHOA	-0.2	<0.0001		CD96	-0.049	0.0247		GPCPD1	0.09	0.0223		RPL39	0.066	<0.0001		RCSD1	-0.268	<0.0001		POMP	0.108	<0.0001																		OST4	0.143	0.004		IFITM2	0.271	<0.0001
OST4	-0.2	<0.0001		SNRNP200	-0.051	0.0004		CD82	0.089	0.0067		FTL	0.065	0.0134		TBCC	-0.269	<0.0001		REL	0.108	0.0014																		VAV1	0.143	0.0043		LRRK2	0.27	<0.0001
SRRM1	-0.2	<0.0001		RPS20	-0.051	0.0038		TSPAN14	0.087	0.0356		PRKCH	0.059	0.0083		DNAJA1	-0.271	<0.0001		AMD1	0.108	0.0059																		MSRA	0.142	<0.0001		TNFRSF10B	0.27	<0.0001
YWHAZ	-0.201	<0.0001		TESPA1	-0.051	<0.0001		RSRC2	0.085	0.0165		PRKCH	-0.059	0.0083		BOD1L1	-0.271	<0.0001		EIF3L	0.108	0.0004																		HLA-DRA	0.142	<0.0001		CHCHD10	0.269	<0.0001
UBE2D3	-0.201	<0.0001		PRMT2	-0.053	0.0208		LEPROTL1	0.085	0.0376		FTL	-0.065	0.0134		PPP1R15A	-0.274	<0.0001		CFLAR	0.107	0.0484																		ATP5MF	0.142	0.0066		IGFLR1	0.269	<0.0001
ZFP36L2	-0.202	<0.0001		WIPF1	-0.054	<0.0001		SPATA13	0.084	0.0035		RPL39	-0.066	<0.0001		H1FX	-0.274	<0.0001		RPL10	0.107	<0.0001																		SOS1	0.142	0.0283		IPMK	0.269	<0.0001
TNRC6B	-0.202	<0.0001		FLNA	-0.055	<0.0001		TLE5	0.083	<0.0001		RPS16	-0.066	0.0375		S100A11	-0.274	<0.0001		RBFOX2	0.107	<0.0001																		NDUFA1	0.141	0.0017		COX19	0.269	<0.0001
P2RY8	-0.202	<0.0001		ANKRD44	-0.055	<0.0001		HLA-B	0.083	<0.0001		RPL28	-0.074	<0.0001		GRAMD1A	-0.276	0.0062		ELOC	0.106	0.0253																		KHDRBS1	0.141	0.0088		RAB27A	0.269	<0.0001
TSC22D3	-0.203	<0.0001		ARL6IP5	-0.055	<0.0001		LIMD2	0.083	0.0100		RPSA	-0.074	0.0300		ARRDC3	-0.278	<0.0001		RPS4X	0.106	<0.0001																		PPIA	0.14	<0.0001		RPS18	0.269	<0.0001
MORF4L1	-0.203	<0.0001		IMMP2L	-0.055	0.0394		RPL13A	0.082	<0.0001		RPS18	-0.075	<0.0001		PRKCA	-0.278	<0.0001		RACK1	0.106	<0.0001																		PAFAH1B1	0.14	<0.0001		CITED2	0.268	<0.0001
RPS28	-0.205	<0.0001		RPL5	-0.056	<0.0001		SUPT5H	0.082	0.0427		RPL7A	-0.076	<0.0001		MAP2K2	-0.28	<0.0001		SRRM2	0.105	<0.0001																		TMEM131L	0.14	0.014		ECI1	0.268	<0.0001
HIST1H4C	-0.205	<0.0001		HIST1H1E	-0.056	<0.0001		NPM1	0.082	0.0192		PTMA	-0.079	<0.0001		TXNIP	-0.282	<0.0001		FKBP8	0.105	<0.0001																		NIN	0.14	0.0045		PSMB3	0.267	<0.0001
ARL6IP5	-0.205	<0.0001		TPT1	-0.056	<0.0001		RPL27A	0.081	<0.0001		EEF1D	-0.08	0.0004		PABPN1	-0.287	<0.0001		ARFGEF1	0.105	0.0280																		GNAQ	0.139	<0.0001		STEAP1B	0.267	<0.0001
LUC7L3	-0.205	0.0331		SPOCK2	-0.057	<0.0001		EMB	0.081	0.0257		AKNA	-0.082	0.0014		PTPRCAP	-0.287	<0.0001		PNRC1	0.105	<0.0001																		RNASET2	0.138	<0.0001		EIF4EBP1	0.267	<0.0001
KLF3	-0.206	<0.0001		ICAM2	-0.057	0.0282		RPS2	0.081	<0.0001		HLA-E	-0.083	0.0004		PRDM1	-0.287	0.0005		TMBIM6	0.104	0.0012																		LONP2	0.138	0.0058		SNHG5	0.267	<0.0001
ATP6V0C	-0.207	0.0067		ADAM10	-0.059	0.0008		SNHG15	0.077	0.0322		MBNL1	-0.083	0.0074		NKG7	-0.289	<0.0001		BSG	0.103	<0.0001																		CKLF	0.138	0.0435		COLGALT1	0.266	<0.0001
RSRP1	-0.208	<0.0001		RPL9	-0.06	0.0043		TMSB10	0.077	<0.0001		FAU	-0.085	<0.0001		ARPC2	-0.29	<0.0001		LAMTOR1	0.103	0.0043																		PTPN6	0.138	0.0077		CTSZ	0.265	<0.0001
CD5	-0.208	0.0002		QKI	-0.061	0.0104		ATF4	0.076	0.0118		RPS9	-0.085	<0.0001		HIST1H3D	-0.291	<0.0001		RPL37	0.103	<0.0001																		SMC5	0.137	0.0006		IL17RA	0.265	<0.0001
ARHGAP9	-0.21	0.0054		HECA	-0.062	0.0177		FAU	0.074	<0.0001		RPL37	-0.088	<0.0001		STK24	-0.291	<0.0001		RPL36A	0.103	<0.0001																		BOD1L1	0.137	0.0014		GAB2	0.265	<0.0001
ATP1A1	-0.21	0.0287		PSMA1	-0.062	0.0215		RPS13	0.074	0.0002		RPL22	-0.089	0.0077		ZFP36L2	-0.301	<0.0001		HNRNPU	0.103	0.0020																		SCAF8	0.136	<0.0001		COX17	0.265	<0.0001
BCL11B	-0.212	<0.0001		MYADM	-0.064	0.0225		FXR1	0.073	0.0125		EEF1G	-0.089	0.0179		ITGB1	-0.301	0.0030		VAMP2	0.102	<0.0001																		DICER1	0.136	0.0111		LILRB4	0.265	<0.0001
SF3B1	-0.212	<0.0001		CNBP	-0.064	<0.0001		MARCKSL1	0.071	0.0266		RPS14	-0.09	<0.0001		YPEL5	-0.302	<0.0001		CDKN2D	0.102	0.0033																		MAML2	0.135	<0.0001		RPL14	0.265	<0.0001
SLC38A2	-0.212	0.0015		ARHGDIB	-0.064	<0.0001		ANAPC5	0.07	0.0232		RPS3	-0.093	<0.0001		TESPA1	-0.303	0.0001		CD247	0.102	0.0041																		SEPTIN2	0.135	<0.0001		ACTG1	0.264	<0.0001
SCAND1	-0.212	0.0265		CIRBP	-0.064	0.0039		PPP1R15A	0.069	<0.0001		RPL36	-0.096	<0.0001		TUBA1B	-0.304	<0.0001		KIF5B	0.102	0.0069																		RPLP2	0.135	<0.0001		FCGR2A	0.263	<0.0001
PABPC1	-0.213	<0.0001		CAND1	-0.064	0.0167		MT-ND2	0.069	<0.0001		UBA52	-0.097	<0.0001		RELB	-0.309	<0.0001		RBM3	0.1	<0.0001																		PFN1	0.135	<0.0001		CEBPA	0.263	<0.0001
CALR	-0.213	0.0014		S1PR1	-0.065	0.0007		MKRN1	0.067	0.0472		CD37	-0.099	0.0349		SERTAD1	-0.31	<0.0001		GNAI2	0.1	<0.0001																		DIP2B	0.135	<0.0001		MAZ	0.263	<0.0001
PUM1	-0.213	0.0055		CAMK4	-0.067	<0.0001		RELA	0.066	0.0338		CFL1	-0.099	0.0085		CSRNP1	-0.311	<0.0001		RPL12	0.1	<0.0001																		HMGN2	0.135	<0.0001		ARHGDIB	0.263	<0.0001
KDM2A	-0.214	0.0006		MYL12A	-0.067	0.0010		HLA-E	0.065	0.0009		PNRC1	-0.103	0.0002		NR4A3	-0.311	<0.0001		ARL6IP1	0.099	0.0003																		PHF20	0.135	0.003		GPR132	0.262	<0.0001
RPS21	-0.215	<0.0001		CPSF6	-0.067	0.0012		RPS20	0.064	0.0117		LAPTM5	-0.103	0.0103		TTC39C	-0.313	<0.0001		RPS15	0.099	<0.0001																		EID1	0.135	0.0303		SLC12A7	0.262	<0.0001
ATP5MD	-0.216	<0.0001		HLA-F	-0.067	0.0016		HNRNPH2	0.064	0.0178		COX4I1	-0.11	<0.0001		TCF7	-0.314	<0.0001		TFDP2	0.098	0.0108																		FGD4	0.133	<0.0001		BANF1	0.261	<0.0001
FOXO1	-0.216	<0.0001		LDHB	-0.067	0.0024		RPS27	0.064	<0.0001		ACTB	-0.112	0.0139		JUNB	-0.316	<0.0001		RPL36	0.098	<0.0001																		ATG7	0.132	<0.0001		EHD1	0.261	<0.0001
UBL5	-0.217	<0.0001		HINT1	-0.067	0.0186		SNRPA1	0.063	0.0095		RPL3	-0.112	<0.0001		NEAT1	-0.317	<0.0001		RALY	0.097	0.0076																		NFATC3	0.132	0.0002		ASAP1	0.261	<0.0001
COX6C	-0.218	<0.0001		RPS3	-0.068	<0.0001		SELENOF	0.062	0.0439		RPL7	-0.118	<0.0001		GIMAP5	-0.32	<0.0001		PGAM1	0.096	0.0138																		RPL12	0.131	<0.0001		EIF3H	0.261	<0.0001
CHURC1	-0.218	0.0060		RB1	-0.068	0.0108		DNAJA1	0.061	0.0187		RPL37A	-0.119	<0.0001		UBE2B	-0.323	<0.0001		GNLY	0.095	<0.0001																		RPL13A	0.131	<0.0001		ABHD2	0.26	<0.0001
IKZF1	-0.218	<0.0001		RERE	-0.069	0.0007		RPS15A	0.061	<0.0001		EIF4A1	-0.122	0.0408		SELENOH	-0.323	<0.0001		PTP4A2	0.095	0.0002																		YAF2	0.131	0.02		CHMP1B	0.26	<0.0001
CDK17	-0.22	0.0078		FTL	-0.069	0.0259		RPSA	0.06	<0.0001		MACF1	-0.123	0.0310		CHD3	-0.331	<0.0001		ENSA	0.095	0.0071																		TNS3	0.131	0.0179		EEF1A1	0.26	<0.0001
HSPA9	-0.22	0.0293		DOCK8	-0.07	<0.0001		RNF7	0.06	0.0186		NOP53	-0.124	0.0016		GRK2	-0.333	<0.0001		CDC42SE1	0.095	0.0119																		ITPR2	0.131	0.0239		ATP6V0D1	0.259	<0.0001
ITM2A	-0.221	<0.0001		FAM107B	-0.07	<0.0001		EEF1A1	0.059	<0.0001		JAK1	-0.124	0.0043		RNF7	-0.336	<0.0001		RPL30	0.094	<0.0001																		ACIN1	0.131	0.0434		AGPAT3	0.259	<0.0001
HERC1	-0.222	<0.0001		OGA	-0.07	<0.0001		ITM2B	0.059	0.0250		CD44	-0.126	0.0031		SEMA4D	-0.337	<0.0001		RPL10A	0.094	<0.0001																		RPL22	0.13	<0.0001		MT-ND2	0.259	<0.0001
PA2G4	-0.224	0.0082		DOCK10	-0.07	<0.0001		RPL26	0.056	0.0005		FOXN3	-0.127	0.0003		UBE2S	-0.345	<0.0001		RPS4Y1	0.094	<0.0001																		TBXAS1	0.129	<0.0001		RPS27A	0.259	<0.0001
DENND2D	-0.224	0.0484		RPS21	-0.07	<0.0001		HLA-C	0.05	0.0267		DUSP2	-0.13	<0.0001		FKBP5	-0.348	<0.0001		SNRPB	0.093	0.0020																		SRSF7	0.129	<0.0001		DENND1A	0.258	<0.0001
NOL7	-0.225	0.0111		LEF1	-0.07	<0.0001		RPL3	0.047	<0.0001		HLA-C	-0.132	<0.0001		SATB1	-0.367	<0.0001		HLA-DQA1	0.093	0.0194																		CALM2	0.129	<0.0001		GSDMD	0.258	<0.0001
TMC6	-0.226	0.0166		ARPC1B	-0.07	0.0111		PTPRC	0.045	0.0285		P2RY8	-0.132	0.0001		TNFSF8	-0.372	<0.0001		RPL11	0.093	<0.0001																		RPL34	0.128	0.0002		TYK2	0.258	<0.0001
PDE7A	-0.228	0.0009		PARP8	-0.071	0.0118		EIF1	0.044	0.0001		RASA3	-0.133	0.0001		PIK3IP1	-0.374	<0.0001		CNBP	0.092	<0.0001																		PTPN18	0.128	0.002		FUOM	0.258	<0.0001
EIF5	-0.228	<0.0001		RNF213	-0.071	<0.0001		RPL23A	0.041	0.0033		FOXP1	-0.133	0.0034		MBD2	-0.383	<0.0001		UQCRB	0.092	<0.0001																		CDKAL1	0.127	<0.0001		TET3	0.258	<0.0001
CHD1	-0.228	0.0441		TLE4	-0.071	0.0006		HMGB2	0.023	<0.0001		TPM3	-0.134	0.0044		TC2N	-0.407	<0.0001		EIF1	0.091	<0.0001																		TLK1	0.127	0.0423		OSTF1	0.257	<0.0001
NEAT1	-0.23	<0.0001		AKAP13	-0.072	<0.0001		MT-CO2	0	0.0051		RPS26	-0.135	0.0064		AREG	-0.41	<0.0001		SELENOW	0.091	0.0452																		PDE3B	0.126	<0.0001		RPS6KA1	0.257	<0.0001
RBM39	-0.23	<0.0001		RIPOR2	-0.072	<0.0001		MT-CO2	0	0.0051		RPL13A	-0.137	<0.0001		BTG2	-0.421	<0.0001		PLAAT4	0.09	0.0003																		RPS23	0.126	<0.0001		CPEB4	0.257	<0.0001
CELF2	-0.231	<0.0001		RPS18	-0.072	<0.0001		HMGB2	-0.023	<0.0001		LSP1	-0.139	0.0040		RBM15B	-0.422	<0.0001		CASP8	0.089	0.0119																		RPL24	0.125	<0.0001		CDK19	0.257	<0.0001
OGA	-0.231	0.0486		TNFAIP8	-0.073	0.0004		RPL23A	-0.041	0.0033		CBLB	-0.139	0.0142		CTSW	-0.425	<0.0001		PPP1CA	0.089	0.0336																		LARP4B	0.125	<0.0001		TBC1D22A	0.256	<0.0001
YWHAB	-0.232	<0.0001		MYL12B	-0.073	0.0403		EIF1	-0.044	0.0001		CD7	-0.141	0.0001		FOSB	-0.427	<0.0001		RPS15A	0.089	<0.0001																		LAMTOR4	0.125	0.0021		UBE2E2	0.256	<0.0001
H3F3B	-0.232	<0.0001		CALM1	-0.074	0.0002		PTPRC	-0.045	0.0285		WTAP	-0.141	0.0283		SOCS3	-0.448	0.0292		GNB1	0.088	0.0008																		ZNF148	0.125	0.012		CAMKK2	0.255	<0.0001
WDR33	-0.232	0.0262		MT-ATP8	-0.074	0.0013		RPL3	-0.047	<0.0001		GAPDH	-0.142	0.0002		ARL4A	-0.45	<0.0001		KHDRBS1	0.088	0.0179																		NOP53	0.124	0.0026		SRGAP2	0.255	<0.0001
TMEM258	-0.234	<0.0001		GMFG	-0.076	0.0002		HLA-C	-0.05	0.0267		FAM107B	-0.143	0.0281		CCNY	-0.465	<0.0001		TMSB4X	0.086	<0.0001																		HNRNPL	0.123	<0.0001		RPS12	0.255	<0.0001
KLF12	-0.234	0.0002		SH3BGRL3	-0.078	<0.0001		RPL26	-0.056	0.0005		ARID4B	-0.143	0.0152		RPS26	-0.48	<0.0001		RBM39	0.086	0.0003																		TTC17	0.122	<0.0001		NR4A2	0.255	<0.0001
ANKRD11	-0.234	0.0012		LCK	-0.079	0.0001		EEF1A1	-0.059	<0.0001		YWHAB	-0.145	0.0034		CLDND1	-0.505	<0.0001		RPS27A	0.086	<0.0001																		UBA52	0.122	0.0001		GRINA	0.254	<0.0001
SNRPD1	-0.234	0.0450		S100A4	-0.079	0.0007		ITM2B	-0.059	0.0250		WIPF1	-0.146	0.0049		OOEP	-0.521	<0.0001		RPS6	0.085	<0.0001																		LMBRD1	0.122	0.0003		NPC2	0.254	<0.0001
EML4	-0.235	<0.0001		RPL23A	-0.08	<0.0001		RPSA	-0.06	<0.0001		LRBA	-0.146	0.0051		NCK2	-0.522	<0.0001		HINT1	0.085	<0.0001																		NUMB	0.121	<0.0001		SMIM25	0.254	<0.0001
SEMA4D	-0.235	<0.0001		TNKS2	-0.081	<0.0001		RNF7	-0.06	0.0186		ARGLU1	-0.148	0.0043		CROCC	-0.522	<0.0001		IFITM2	0.084	<0.0001																		DNM2	0.121	<0.0001		RBX1	0.253	<0.0001
EIF2A	-0.235	0.0208		FOXN3	-0.081	<0.0001		RPS15A	-0.061	<0.0001		FUS	-0.149	0.0009		STXBP2	-0.529	<0.0001		TRIR	0.084	0.0100																		MAP7D1	0.121	0.0002		LMO2	0.253	<0.0001
STK17B	-0.236	<0.0001		EMB	-0.081	0.0002		DNAJA1	-0.061	0.0187		RPL23	-0.153	<0.0001		IL7R	-0.544	<0.0001		RPS25	0.084	<0.0001																		RAC1	0.121	0.003		CUX1	0.253	<0.0001
DDX24	-0.236	<0.0001		HNRNPD	-0.081	0.0018		SELENOF	-0.062	0.0439		CORO1A	-0.154	<0.0001		MYADM	-0.551	<0.0001		BTF3	0.084	<0.0001																		C11orf58	0.121	0.0345		ARAP1	0.253	<0.0001
FTH1	-0.237	<0.0001		STK10	-0.081	0.0025		SNRPA1	-0.063	0.0095		TRA2B	-0.154	0.0438		CHMP3	-0.581	<0.0001		IRF1	0.082	<0.0001																		RBM25	0.121	0.0022		SOAT1	0.253	<0.0001
HNRNPU	-0.237	<0.0001		SMCHD1	-0.083	<0.0001		RPS27	-0.064	<0.0001		FOS	-0.155	<0.0001		SLC25A6	-0.74	<0.0001		MYL6	0.082	<0.0001																		PTEN	0.12	<0.0001		RPL15	0.253	<0.0001
ELMO1	-0.238	0.0002		LEPROTL1	-0.083	0.0001		RPS20	-0.064	0.0117		HLA-F	-0.156	0.0091		CD81	-0.751	<0.0001		RPL19	0.082	<0.0001																		ARRB2	0.12	<0.0001		TNFAIP3	0.253	0.0004
ZNF207	-0.238	0.0005		SAMHD1	-0.084	<0.0001		HNRNPH2	-0.064	0.0178		HNRNPA0	-0.156	0.0003						RPL24	0.082	<0.0001																		GGNBP2	0.12	0.0003		MAP3K3	0.252	<0.0001
JUN	-0.239	<0.0001		MAML2	-0.084	<0.0001		HLA-E	-0.065	0.0009		CDC42SE2	-0.157	<0.0001						EIF3K	0.082	0.0023																		ACER3	0.119	0.0015		PLAC8	0.252	<0.0001
SLC38A1	-0.239	<0.0001		AQP3	-0.085	<0.0001		RELA	-0.066	0.0338		TSC22D3	-0.158	<0.0001						RPL8	0.081	<0.0001																		PCF11	0.119	0.0069		OGFR	0.251	<0.0001
MYH9	-0.24	<0.0001		PIK3R1	-0.085	<0.0001		MKRN1	-0.067	0.0472		PTPRC	-0.159	<0.0001						HCLS1	0.08	0.0042																		ID2	0.119	0.0214		CHKB	0.251	<0.0001
DIAPH1	-0.24	0.0120		CEMIP2	-0.086	0.0020		MT-ND2	-0.069	<0.0001		KRTCAP2	-0.161	0.0270						AKAP13	0.079	0.0018																		MYL6	0.118	0.0022		AP3S2	0.251	<0.0001
FOS	-0.241	<0.0001		KTN1	-0.086	0.0074		PPP1R15A	-0.069	<0.0001		TBC1D10C	-0.161	0.0298						RPL14	0.079	<0.0001																		CHCHD2	0.118	0.0113		NFKB2	0.251	<0.0001
TERF2IP	-0.242	0.0006		OXNAD1	-0.087	<0.0001		ANAPC5	-0.07	0.0232		CHCHD2	-0.161	<0.0001						RPL37A	0.079	<0.0001																		SREK1	0.118	0.0064		YWHAZ	0.251	<0.0001
EIF1	-0.244	<0.0001		GPSM3	-0.087	<0.0001		MARCKSL1	-0.071	0.0266		RNF213	-0.161	<0.0001						PABPC1	0.078	<0.0001																		EMP3	0.117	<0.0001		PSEN1	0.25	<0.0001
SATB1	-0.244	0.0099		CCNI	-0.088	<0.0001		FXR1	-0.073	0.0125		UBE2D3	-0.161	0.0002						NCL	0.076	0.0024																		EPB41	0.117	0.0001		PDE4A	0.25	<0.0001
PACS1	-0.245	<0.0001		MGAT4A	-0.088	<0.0001		FAU	-0.074	<0.0001		TOMM20	-0.161	0.0048						RPS7	0.076	<0.0001																		CNOT6L	0.117	<0.0001		SLC12A9	0.25	<0.0001
PSMD7	-0.247	0.0006		TUBA4A	-0.088	0.0044		RPS13	-0.074	0.0002		LPP	-0.162	0.0306						RPLP0	0.076	<0.0001																		AGFG1	0.117	0.004		IFNGR1	0.249	<0.0001
SRP9	-0.249	0.0011		PNISR	-0.089	<0.0001		ATF4	-0.076	0.0118		C19orf53	-0.163	0.0088						RPL13	0.076	<0.0001																		CDK13	0.116	0.0454		DOK3	0.249	<0.0001
TRAT1	-0.251	0.0084		RPL39	-0.089	<0.0001		TMSB10	-0.077	<0.0001		PACS1	-0.165	<0.0001						DDX24	0.075	0.0251																		EFR3A	0.116	0.0006		KDM4B	0.249	<0.0001
BACH2	-0.251	<0.0001		GNB1	-0.089	0.0435		SNHG15	-0.077	0.0322		PSAP	-0.166	0.0039						RPL9	0.075	0.0227																		SMAP2	0.115	<0.0001		SLC38A2	0.249	<0.0001
RHOH	-0.251	<0.0001		TMSB4X	-0.09	<0.0001		RPS2	-0.081	<0.0001		UBL5	-0.167	0.0111						RPS16	0.074	0.0051																		PDPK1	0.115	0.0095		CLASRP	0.249	<0.0001
GNG2	-0.251	<0.0001		RPS11	-0.09	<0.0001		RPL27A	-0.081	<0.0001		CELF2	-0.167	<0.0001						AHNAK	0.073	0.0001																		HELZ	0.115	0.044		ULK1	0.249	<0.0001
PRRC2C	-0.252	<0.0001		NAP1L4	-0.09	<0.0001		EMB	-0.081	0.0257		ELF1	-0.167	0.0014						MYL12B	0.073	0.0001																		TPT1	0.114	<0.0001		RABGEF1	0.248	<0.0001
GGNBP2	-0.252	0.0004		CCDC18-AS1	-0.09	0.0043		NPM1	-0.082	0.0192		DAZAP2	-0.168	<0.0001						RAP1B	0.073	0.0108																		RBM26	0.114	<0.0001		FBXL20	0.248	<0.0001
MACF1	-0.253	0.0266		CALM2	-0.092	<0.0001		RPL13A	-0.082	<0.0001		HSP90AA1	-0.169	0.0003						YWHAZ	0.072	<0.0001																		PUM2	0.113	<0.0001		IL6R	0.247	<0.0001
TAPBP	-0.254	<0.0001		BPTF	-0.092	0.0004		SUPT5H	-0.082	0.0427		TRMT112	-0.17	0.0204						RPS29	0.072	<0.0001																		RPS25	0.113	0.0013		IFI30	0.246	<0.0001
SFSWAP	-0.254	0.0032		FLI1	-0.092	0.0374		TLE5	-0.083	<0.0001		RPS28	-0.172	<0.0001						RPS14	0.07	<0.0001																		FAM13B	0.113	0.0058		UBE2S	0.246	<0.0001
CALM2	-0.256	<0.0001		NFATC3	-0.094	0.0080		HLA-B	-0.083	<0.0001		CSDE1	-0.172	0.0005						CHCHD2	0.069	0.0016																		TBC1D1	0.113	0.0453		CTSD	0.246	<0.0001
SRRM2	-0.256	<0.0001		CXCR4	-0.095	0.0082		LIMD2	-0.083	0.0100		SRSF11	-0.173	0.0003						ATP5MC2	0.068	0.0115																		TAOK3	0.112	<0.0001		NPEPL1	0.246	<0.0001
PCBP1	-0.256	<0.0001		RCAN3	-0.095	0.0151		SPATA13	-0.084	0.0035		MCL1	-0.173	0.0028						HSP90AA1	0.066	0.0022																		MBNL2	0.112	<0.0001		TAOK1	0.246	<0.0001
SNRK	-0.257	0.0048		TLE5	-0.096	<0.0001		RSRC2	-0.085	0.0165		EIF2S3	-0.173	0.0075						RPL36AL	0.065	<0.0001																		RNF216	0.112	0.0001		LRMDA	0.246	<0.0001
SET	-0.258	<0.0001		GLG1	-0.096	<0.0001		LEPROTL1	-0.085	0.0376		OST4	-0.174	<0.0001						DAZAP2	0.065	0.0009																		ARID1B	0.111	<0.0001		SLC25A13	0.246	<0.0001
DNAJB1	-0.259	<0.0001		TRAC	-0.097	<0.0001		TSPAN14	-0.087	0.0356		HSP90AB1	-0.174	<0.0001						RPL28	0.064	<0.0001																		MGAT1	0.111	<0.0001		TSPO	0.245	<0.0001
CCNI	-0.259	<0.0001		EVL	-0.097	<0.0001		CD82	-0.089	0.0067		VIM	-0.174	<0.0001						RPL26	0.063	<0.0001																		FCGRT	0.111	0.0009		ENY2	0.245	<0.0001
RNF213	-0.26	0.0012		CYTH1	-0.098	<0.0001		GPCPD1	-0.09	0.0223		SCAND1	-0.174	0.0154						NOP53	0.062	0.0471																		CUL3	0.11	<0.0001		ADPGK	0.245	<0.0001
ACTG1	-0.263	<0.0001		TAGLN2	-0.098	<0.0001		CFL1	-0.092	0.0037		CYFIP2	-0.175	0.0001						RPL4	0.061	0.0071																		COG5	0.11	<0.0001		ARRB1	0.245	<0.0001
PRPF4B	-0.263	<0.0001		GSTK1	-0.098	<0.0001		PTBP1	-0.093	0.0076		ARPC3	-0.176	<0.0001						GAPDH	0.06	0.0047																		COX7C	0.11	0.0252		ITPRIP	0.245	<0.0001
SRGN	-0.264	<0.0001		MT-ND1	-0.098	<0.0001		YBX1	-0.095	<0.0001		UBALD2	-0.176	0.0178						H3F3B	0.059	<0.0001																		HNRNPM	0.11	0.0456		SNHG29	0.245	0.0001
RBM8A	-0.265	<0.0001		PLCL2	-0.098	0.0318		SFPQ	-0.095	0.0002		RHOA	-0.177	<0.0001						RPL7A	0.059	<0.0001																		SBF2	0.109	<0.0001		SLC25A3	0.245	0.0290
EEF2	-0.266	<0.0001		PBXIP1	-0.099	<0.0001		UFM1	-0.095	0.0094		DDX18	-0.177	0.0001						RPL6	0.058	<0.0001																		KLHL2	0.109	<0.0001		PNPLA2	0.244	<0.0001
IDS	-0.266	<0.0001		PRKCH	-0.099	<0.0001		HERPUD1	-0.095	0.0409		TLE5	-0.178	<0.0001						RPS9	0.058	0.0017																		SARAF	0.109	<0.0001		FRAT2	0.244	<0.0001
USP15	-0.267	<0.0001		GIMAP5	-0.099	0.0232		EIF4B	-0.096	0.0118		EIF5	-0.178	<0.0001						RPL18A	0.057	0.0003																		SUB1	0.109	<0.0001		TNFRSF14	0.243	<0.0001
HNRNPUL1	-0.267	<0.0001		CDKN1B	-0.1	<0.0001		AFF4	-0.096	0.0176		SF3B5	-0.178	0.0343						PTPRE	0.056	0.0084																		RNPS1	0.109	0.0002		NOTCH2	0.243	<0.0001
STX16	-0.267	0.0069		ZNF831	-0.1	<0.0001		ATP5MC2	-0.097	0.0243		ZNF292	-0.179	0.0064						GZMA	0.056	0.0401																		SIPA1L1	0.107	<0.0001		MCL1	0.242	<0.0001
CWC15	-0.269	0.0231		CAST	-0.1	<0.0001		CWC15	-0.097	0.0064		PDE3B	-0.182	<0.0001						RPL17	0.056	<0.0001																		MICU2	0.107	0.0033		PRDX1	0.241	<0.0001
RB1	-0.269	0.0436		GABARAP	-0.1	0.0003		RBFOX2	-0.098	<0.0001		ILF3	-0.182	0.0375						ANXA1	0.053	0.0028																		ZFR	0.106	<0.0001		IFNGR2	0.241	<0.0001
SLC9A3R1	-0.271	<0.0001		ISG20	-0.1	0.0227		PTPN1	-0.098	0.0062		MYL12A	-0.183	<0.0001						NFKBIA	0.051	0.0002																		HLA-DPA1	0.106	0.0001		COPZ1	0.241	<0.0001
STAG1	-0.271	0.0009		LITAF	-0.1	0.0421		UBC	-0.099	<0.0001		YWHAZ	-0.184	<0.0001						RPL21	0.051	0.0075																		CYB5R4	0.106	0.0117		EIF2AK2	0.241	<0.0001
STAT1	-0.271	0.0069		NLRP1	-0.101	0.0003		TMEM123	-0.1	0.0002		RALY	-0.185	0.0051						PTMA	0.049	<0.0001																		HIST1H1E	0.106	<0.0001		VPS53	0.241	<0.0001
HECA	-0.273	<0.0001		CSK	-0.101	0.0062		CHMP7	-0.1	0.0058		NSD3	-0.185	0.0244						RPL15	0.049	0.0363																		DOCK8	0.106	<0.0001		GTF3C6	0.241	0.0039
SETD2	-0.274	0.0001		EPB41	-0.102	<0.0001		TMEM248	-0.1	0.0066		RSRP1	-0.186	<0.0001						RPS19	0.048	<0.0001																		ATG16L2	0.105	0.0069		TIMP2	0.24	<0.0001
WHAMM	-0.274	0.0012		YBX1	-0.102	<0.0001		TAF7	-0.1	0.0093		HNRNPU	-0.186	<0.0001						EEF1A1	0.048	0.0011																		TXNIP	0.103	<0.0001		RASSF3	0.24	<0.0001
ATXN7	-0.274	0.0042		SRSF11	-0.102	<0.0001		HEBP2	-0.101	<0.0001		FCMR	-0.187	0.0085						RPL23A	0.046	0.0004																		SYK	0.103	<0.0001		ZNF609	0.24	<0.0001
RAB11A	-0.274	0.0115		RAC2	-0.102	<0.0001		HSPA8	-0.101	<0.0001		FBL	-0.188	0.0184						ARHGDIB	0.045	0.0257																		CAPZB	0.102	<0.0001		CMIP	0.24	<0.0001
SNRPB	-0.275	<0.0001		FOXP1	-0.103	<0.0001		TAF1D	-0.101	0.0049		NDUFA3	-0.189	0.0018						MT-CYB	0.044	<0.0001																		NCOR1	0.102	<0.0001		R3HDM2	0.24	<0.0001
DENND4A	-0.275	<0.0001		CD5	-0.103	<0.0001		MT-CO1	-0.102	<0.0001		SMCHD1	-0.189	<0.0001						MT-CO2	0.031	<0.0001																		SLMAP	0.102	0.0036		SLC7A7	0.239	<0.0001
NSMCE3	-0.275	0.0150		MT-CYB	-0.103	<0.0001		SLC3A2	-0.102	<0.0001		RPS21	-0.19	<0.0001						FTH1	0.013	0.0139																		COMMD10	0.102	0.0067		CNPY3	0.238	<0.0001
ATP6V0E2	-0.276	0.0004		CGGBP1	-0.104	<0.0001		WIPF1	-0.102	0.0045		ZFP36L2	-0.19	<0.0001						CD74	0.009	<0.0001																		RPL41	0.102	<0.0001		SERTAD1	0.238	<0.0001
EIF4B	-0.276	<0.0001		NUCKS1	-0.104	0.0013		GBP2	-0.102	0.0083		PRRC2C	-0.191	<0.0001						MT-CO1	0.008	0.0199																		FOS	0.101	<0.0001		PTPN6	0.238	<0.0001
SAP18	-0.276	<0.0001		LBH	-0.104	0.0040		BRAF	-0.102	0.0168		COX7C	-0.192	<0.0001						MT-CO1	-0.008	0.0199																		TRA2A	0.101	0.0005		RELB	0.238	<0.0001
ZNF292	-0.276	<0.0001		PIP4K2A	-0.105	<0.0001		CIAO2B	-0.103	0.0002		GNG2	-0.192	<0.0001						CD74	-0.009	<0.0001																		FXYD5	0.101	0.0457		LSM6	0.237	<0.0001
KMT2A	-0.276	<0.0001		PAK2	-0.105	<0.0001		TAPBP	-0.103	0.0004		RPN2	-0.192	0.0292						FTH1	-0.013	0.0139																		PHF21A	0.1	0.0035		MS4A6A	0.237	<0.0001
KAT6A	-0.276	<0.0001		LIME1	-0.106	<0.0001		NOP53	-0.104	<0.0001		PGK1	-0.193	<0.0001						MT-CO2	-0.031	<0.0001																		STK4	0.099	<0.0001		HDAC4	0.237	<0.0001
RNMT	-0.276	<0.0001		CORO1A	-0.107	0.0028		IRF1	-0.104	0.0281		SNRK	-0.194	0.0024						MT-CYB	-0.044	<0.0001																		JUNB	0.099	<0.0001		FTL	0.236	<0.0001
SIK3	-0.276	0.0005		PCSK7	-0.107	0.0465		UBL3	-0.105	0.0003		LIMD2	-0.196	<0.0001						ARHGDIB	-0.045	0.0257																		ZNF292	0.099	<0.0001		STXBP2	0.236	<0.0001
TSPAN14	-0.276	0.0032		PABPC1	-0.108	<0.0001		WDR43	-0.105	0.0172		DDX5	-0.197	<0.0001						RPL23A	-0.046	0.0004																		MAP4K3	0.098	0.0013		SELPLG	0.236	<0.0001
TMEM87A	-0.278	0.0021		ZFAND3	-0.108	<0.0001		CALM2	-0.106	0.0004		PCBP2	-0.197	0.0017						EEF1A1	-0.048	0.0011																		ATP5MG	0.098	0.0183		ETS2	0.236	<0.0001
EIF5A	-0.279	<0.0001		EIF1	-0.109	<0.0001		POLR2A	-0.106	0.0441		CIRBP	-0.201	<0.0001						RPS19	-0.048	<0.0001																		IL13RA1	0.098	0.0219		CD300LF	0.236	<0.0001
RSRC2	-0.279	0.0006		GIMAP7	-0.109	<0.0001		DBF4	-0.107	0.0252		SPOCK2	-0.202	<0.0001						RPL15	-0.049	0.0363																		PARP4	0.097	<0.0001		MAPKAP1	0.236	<0.0001
CCNL1	-0.281	<0.0001		RPS6KA3	-0.109	0.0018		FLT3LG	-0.108	0.0046		RFTN1	-0.202	0.0078						PTMA	-0.049	<0.0001																		RNF13	0.097	<0.0001		OAZ1	0.235	<0.0001
ADAR	-0.281	<0.0001		PRKCB	-0.11	<0.0001		CEBPZ	-0.108	0.0078		IL7R	-0.203	<0.0001						RPL21	-0.051	0.0075																		MAPK14	0.097	0.0036		C1orf162	0.235	<0.0001
DOCK2	-0.281	0.0001		GNAS	-0.11	<0.0001		RBM39	-0.108	0.0166		SAP18	-0.203	<0.0001						NFKBIA	-0.051	0.0002																		ARPC1B	0.097	<0.0001		TLR2	0.235	<0.0001
CXCR4	-0.283	<0.0001		GLUD1	-0.11	0.0006		HSPA9	-0.109	<0.0001		TTC3	-0.203	0.0322						ANXA1	-0.053	0.0028																		CCDC91	0.096	0.0006		PPP1R15B	0.235	<0.0001
OSBPL8	-0.284	<0.0001		SUPT3H	-0.11	0.0070		LTB	-0.109	<0.0001		RIPOR2	-0.204	<0.0001						RPL17	-0.056	<0.0001																		TSPAN14	0.096	0.0437		WDFY3	0.235	<0.0001
SMC5	-0.284	0.0052		MAPKAPK5-AS1	-0.11	0.0202		WNK1	-0.109	0.0190		UBC	-0.204	<0.0001						PTPRE	-0.056	0.0084																		ANKRD12	0.096	<0.0001		ENTPD1	0.235	<0.0001
DDX3Y	-0.285	<0.0001		FXYD5	-0.112	<0.0001		TMA7	-0.11	0.0005		SLC25A5	-0.204	0.0004						GZMA	-0.056	0.0401																		PICALM	0.095	<0.0001		CALM1	0.235	<0.0001
ATP11B	-0.285	0.0031		CD52	-0.112	<0.0001		SLC2A4RG	-0.111	0.0006		PHF20	-0.204	0.0088						RPL18A	-0.057	0.0003																		LPP	0.094	<0.0001		CYSTM1	0.234	<0.0001
TMBIM4	-0.289	0.0028		CD2	-0.112	<0.0001		MED30	-0.111	0.0262		RPL38	-0.205	<0.0001						RPL6	-0.058	<0.0001																		CYBA	0.094	0.011		NUFIP2	0.234	<0.0001
ARL4C	-0.29	<0.0001		SSU72	-0.114	0.0226		SF3B1	-0.111	0.0470		ARF1	-0.205	<0.0001						RPS9	-0.058	0.0017																		OAZ1	0.094	<0.0001		ARHGAP25	0.234	<0.0001
TSPYL1	-0.29	0.0019		PPP1R16B	-0.114	0.0401		SERF2	-0.112	<0.0001		DDX24	-0.205	<0.0001						RPL7A	-0.059	<0.0001																		SF1	0.093	<0.0001		DHX34	0.234	<0.0001
PAK2	-0.291	<0.0001		CELF2	-0.115	<0.0001		RPS24	-0.113	<0.0001		TRERF1	-0.205	0.0045						H3F3B	-0.059	<0.0001																		RIN3	0.093	<0.0001		RPL23A	0.234	<0.0001
SLC25A5	-0.292	<0.0001		SYTL3	-0.115	0.0001		BRD4	-0.113	0.0110		CALM2	-0.206	<0.0001						GAPDH	-0.06	0.0047																		FCHSD2	0.093	<0.0001		ZBTB7A	0.233	<0.0001
IL10RA	-0.293	0.0045		UBQLN1	-0.116	0.0005		MFSD14A	-0.114	0.0006		PIAS1	-0.208	0.0109						RPL4	-0.061	0.0071																		KIF13A	0.093	<0.0001		NT5C2	0.233	<0.0001
KMT2C	-0.293	<0.0001		MT-CO2	-0.117	<0.0001		MT-ND1	-0.115	<0.0001		FNBP4	-0.208	0.0435						NOP53	-0.062	0.0471																		PTK2B	0.093	<0.0001		GGA1	0.233	<0.0001
GSPT1	-0.293	0.0023		UBE2D2	-0.117	<0.0001		GOLPH3	-0.115	0.0014		SELPLG	-0.21	0.0022						RPL26	-0.063	<0.0001																		VPS13B	0.093	<0.0001		GUSB	0.233	<0.0001
STK17A	-0.294	<0.0001		RAD21	-0.118	<0.0001		PIM2	-0.115	0.0018		THEMIS	-0.21	0.0038						RPL28	-0.064	<0.0001																		CYTH1	0.093	0.0024		WDFY1	0.233	<0.0001
TMF1	-0.294	0.0056		BRWD1	-0.118	0.0001		TRMT10C	-0.116	0.0021		PABPC1	-0.21	<0.0001						RPL36AL	-0.065	<0.0001																		TRIO	0.092	<0.0001		DOCK8	0.233	<0.0001
ATP6V0E1	-0.295	<0.0001		PIK3R5	-0.119	<0.0001		KLF6	-0.116	0.0076		ZNF207	-0.21	0.0220						DAZAP2	-0.065	0.0009																		GPATCH8	0.091	<0.0001		EPN1	0.232	<0.0001
SF1	-0.295	<0.0001		TNFAIP3	-0.12	<0.0001		SRPRA	-0.117	0.0001		RBM17	-0.211	0.0216						HSP90AA1	-0.066	0.0022																		TBC1D8	0.091	<0.0001		TRIM22	0.232	<0.0001
BOD1L1	-0.295	0.0006		RASGRP2	-0.12	0.0001		STEAP1B	-0.117	0.0003		COX6C	-0.212	<0.0001						ATP5MC2	-0.068	0.0115																		STAT3	0.09	<0.0001		RPS6KA4	0.232	<0.0001
ZEB1	-0.296	0.0009		SEC61B	-0.12	0.0174		GPATCH8	-0.117	0.0334		UCP2	-0.212	<0.0001						CHCHD2	-0.069	0.0016																		GNB1	0.089	<0.0001		JMJD6	0.232	<0.0001
DNMT1	-0.297	0.0116		HMGN1	-0.121	<0.0001		MYL6	-0.118	0.0008		PCBP1	-0.212	<0.0001						RPS14	-0.07	<0.0001																		HMGB1	0.089	<0.0001		TMSB10	0.231	<0.0001
PCIF1	-0.297	0.0189		MAP4K4	-0.121	<0.0001		EXOSC6	-0.118	0.0116		ATP5MD	-0.213	0.0002						RPS29	-0.072	<0.0001																		FBXW7	0.089	0.0483		THEMIS2	0.231	<0.0001
BTG2	-0.298	<0.0001		ANXA1	-0.121	0.0081		NCBP2AS2	-0.118	0.0266		RBM25	-0.213	<0.0001						YWHAZ	-0.072	<0.0001																		2026-03-01	0.088	<0.0001		CHMP4A	0.231	<0.0001
AMD1	-0.299	<0.0001		NDUFA12	-0.121	0.0355		PHACTR2	-0.118	0.0340		KMT2A	-0.213	0.0030						AHNAK	-0.073	0.0001																		SNX29	0.088	0.0013		VIM-AS1	0.231	<0.0001
SELENOK	-0.3	<0.0001		HCST	-0.122	0.0024		MT-ND5	-0.119	<0.0001		UBXN4	-0.213	0.0225						MYL12B	-0.073	0.0001																		BIRC6	0.087	<0.0001		NFIC	0.231	<0.0001
TM9SF2	-0.301	0.0139		FYB1	-0.124	<0.0001		PABPC1	-0.119	<0.0001		SRGN	-0.214	<0.0001						RAP1B	-0.073	0.0108																		LYN	0.087	0.0093		PLIN2	0.231	<0.0001
ARIH1	-0.302	<0.0001		MT-CO3	-0.124	<0.0001		GAREM1	-0.119	<0.0001		SLC3A2	-0.214	0.0347						RPS16	-0.074	0.0051																		PPP1R12A	0.087	0.0002		GABARAP	0.23	<0.0001
UBL3	-0.302	0.0002		TNRC6A	-0.124	<0.0001		PAK2	-0.12	0.0068		ELMO1	-0.215	0.0004						RPL9	-0.075	0.0227																		DENND1A	0.086	<0.0001		PLIN3	0.23	<0.0001
ATP5F1E	-0.303	<0.0001		ARRDC3	-0.125	<0.0001		RNF138	-0.12	0.0473		RAD21	-0.215	0.0126						DDX24	-0.075	0.0251																		XYLT1	0.086	<0.0001		RBM47	0.23	<0.0001
SDCBP	-0.303	<0.0001		MT-ND2	-0.127	<0.0001		HNRNPL	-0.121	<0.0001		TNRC6B	-0.217	<0.0001						RPS7	-0.076	<0.0001																		SCAF11	0.085	<0.0001		CSF2RA	0.23	<0.0001
RICTOR	-0.303	<0.0001		ITM2A	-0.127	<0.0001		ADD1	-0.121	<0.0001		CNOT6L	-0.217	0.0053						RPLP0	-0.076	<0.0001																		NEAT1	0.085	<0.0001		EIF3F	0.23	0.0010
NSA2	-0.304	<0.0001		PCBP1	-0.127	0.0001		ID2	-0.121	0.0020		BCLAF1	-0.218	<0.0001						RPL13	-0.076	<0.0001																		ENSA	0.085	0.0403		FTH1	0.229	<0.0001
CTNNB1	-0.305	0.0089		OGT	-0.128	<0.0001		PARL	-0.121	0.0413		RBM3	-0.219	<0.0001						NCL	-0.076	0.0024																		CHD1	0.085	<0.0001		GNB2	0.229	<0.0001
PRRC2A	-0.305	0.0147		EVI2B	-0.128	0.0097		ATP5MG	-0.123	<0.0001		KMT2E	-0.219	<0.0001						PABPC1	-0.078	<0.0001																		XRN1	0.085	<0.0001		DRAP1	0.229	<0.0001
MARCH6	-0.305	0.0159		FCMR	-0.128	<0.0001		SLC25A6	-0.123	<0.0001		RBM33	-0.219	0.0209						RPL14	-0.079	<0.0001																		CHSY1	0.084	0.0483		FKBP15	0.229	<0.0001
PDCD4	-0.307	<0.0001		PTPN4	-0.128	0.0392		SF1	-0.123	<0.0001		HIST1H4C	-0.22	<0.0001						RPL37A	-0.079	<0.0001																		ERBIN	0.084	0.0433		AP2A1	0.229	<0.0001
PPP2CA	-0.307	<0.0001		MYH9	-0.13	<0.0001		SARAF	-0.124	<0.0001		DHRS7	-0.22	0.0180						AKAP13	-0.079	0.0018																		MAP3K5	0.083	<0.0001		PHKB	0.229	<0.0001
GLG1	-0.308	<0.0001		CCDC66	-0.131	<0.0001		CLK1	-0.124	<0.0001		POLR1D	-0.22	0.0064						HCLS1	-0.08	0.0042																		SENP5	0.083	<0.0001		PDXK	0.228	<0.0001
DDIT4	-0.308	<0.0001		ATP6V0E1	-0.131	0.0002		CDC42SE1	-0.124	0.0044		TXNIP	-0.221	<0.0001						RPL8	-0.081	<0.0001																		SMAD2	0.083	0.014		CDK2AP1	0.228	<0.0001
ATP9B	-0.309	0.0316		SQSTM1	-0.131	0.0131		TNFRSF14	-0.124	0.0238		ARL6IP5	-0.221	<0.0001						RPL19	-0.082	<0.0001																		ARID4B	0.082	<0.0001		KPNB1	0.228	<0.0001
PTP4A2	-0.31	<0.0001		SBDS	-0.132	0.0051		TGFB1	-0.124	0.0354		ABRACL	-0.221	0.0040						RPL24	-0.082	<0.0001																		MINK1	0.082	0.0059		RPS21	0.228	<0.0001
CRTC3	-0.311	<0.0001		LIMD2	-0.132	<0.0001		HNRNPF	-0.125	<0.0001		IRF1	-0.223	<0.0001						EIF3K	-0.082	0.0023																		CCDC88B	0.082	0.0435		CPQ	0.227	<0.0001
TMEM259	-0.312	<0.0001		MYO9B	-0.132	0.0297		DNAJB6	-0.125	<0.0001		TGFBR2	-0.223	<0.0001						IRF1	-0.082	<0.0001																		TCF12	0.081	<0.0001		S100A4	0.226	<0.0001
SELENOH	-0.313	0.0002		BRK1	-0.133	0.0241		HPCAL1	-0.125	0.0194		USP34	-0.223	0.0010						MYL6	-0.082	<0.0001																		DUSP1	0.08	<0.0001		BID	0.226	<0.0001
ASXL1	-0.313	<0.0001		CCT8	-0.134	<0.0001		RNF220	-0.126	<0.0001		DAZAP1	-0.224	0.0242						RPS25	-0.084	<0.0001																		STK3	0.08	<0.0001		CSNK1G2	0.226	<0.0001
KIF5B	-0.313	0.0007		LENG8	-0.135	<0.0001		PRNP	-0.127	0.0014		PDCD4	-0.226	<0.0001						BTF3	-0.084	<0.0001																		INPP4A	0.079	<0.0001		ARL4A	0.226	<0.0001
TENT5C	-0.313	0.0019		HMGN3	-0.136	0.0143		STK17B	-0.127	0.0065		ATP6V0E1	-0.227	<0.0001						IFITM2	-0.084	<0.0001																		ARFGEF1	0.079	<0.0001		ECHS1	0.226	<0.0001
RBFOX2	-0.314	<0.0001		NDFIP1	-0.137	<0.0001		MT-ND4	-0.128	<0.0001		EVI2B	-0.228	0.0075						TRIR	-0.084	0.0100																		SRSF3	0.079	<0.0001		SPIDR	0.226	<0.0001
PPP1R15A	-0.314	<0.0001		KLF2	-0.137	<0.0001		CIRBP	-0.128	<0.0001		EIF5A	-0.228	<0.0001						RPS6	-0.085	<0.0001																		SH3KBP1	0.078	<0.0001		ABR	0.226	<0.0001
CLK1	-0.314	0.0001		PREX1	-0.138	0.0002		EIF5	-0.128	<0.0001		CHKB	-0.229	0.0115						HINT1	-0.085	<0.0001																		SRSF2	0.078	0.0016		NUTF2	0.226	0.0008
ARID5A	-0.315	<0.0001		HIST1H1C	-0.139	<0.0001		SP3	-0.128	0.0030		JMJD1C	-0.229	<0.0001						RPS27A	-0.086	<0.0001																		FBXL17	0.078	0.0056		PGS1	0.225	<0.0001
LPP	-0.316	0.0467		GATA3	-0.14	0.0002		SRSF4	-0.128	0.0153		P4HB	-0.229	0.0034						TMSB4X	-0.086	<0.0001																		CD86	0.077	<0.0001		GBF1	0.225	<0.0001
RBBP4	-0.317	<0.0001		HMGB1	-0.141	<0.0001		NUFIP2	-0.128	0.0214		HSPA9	-0.229	0.0194						RBM39	-0.086	0.0003																		DEK	0.077	<0.0001		FCER1G	0.224	<0.0001
DUSP2	-0.318	<0.0001		RBM3	-0.142	<0.0001		YWHAB	-0.129	0.0054		SNRPN	-0.23	0.0013						GNB1	-0.088	0.0008																		ZFAND6	0.077	0.0031		FAM174C	0.224	<0.0001
ARPC2	-0.319	<0.0001		RBM38	-0.142	<0.0001		SLC2A3	-0.129	0.0001		DNAJB1	-0.23	<0.0001						KHDRBS1	-0.088	0.0179																		ATP2A2	0.076	<0.0001		RILPL2	0.224	<0.0001
BCAS2	-0.319	<0.0001		API5	-0.142	<0.0001		EEF2	-0.13	<0.0001		NSMCE3	-0.231	0.0034						RPS15A	-0.089	<0.0001																		MAP4K4	0.076	<0.0001		STAT6	0.223	<0.0001
HOOK2	-0.32	<0.0001		RHOF	-0.142	0.0055		SELPLG	-0.13	<0.0001		GLG1	-0.232	<0.0001						CASP8	-0.089	0.0119																		FOXJ3	0.076	0.0026		ECE1	0.223	<0.0001
MYLIP	-0.321	<0.0001		HSP90AA1	-0.144	0.0010		FCMR	-0.13	<0.0001		CHURC1	-0.233	<0.0001						PPP1CA	-0.089	0.0336																		BRD4	0.075	<0.0001		ARL15	0.223	<0.0001
PRDM2	-0.321	0.0003		ATXN1	-0.144	<0.0001		MAPKAPK2	-0.13	0.0002		SRRM1	-0.233	<0.0001						PLAAT4	-0.09	0.0003																		HCK	0.075	<0.0001		NDUFB3	0.222	<0.0001
MMP24OS	-0.321	0.0011		HNRNPL	-0.145	<0.0001		PPM1B	-0.13	0.0072		ATP1A1	-0.233	0.0048						EIF1	-0.091	<0.0001																		BTG1	0.075	0.0001		FNIP1	0.222	<0.0001
CAMK1D	-0.323	<0.0001		TECR	-0.145	<0.0001		APH1A	-0.131	<0.0001		ITM2A	-0.233	0.0143						SELENOW	-0.091	0.0452																		ATP9B	0.075	<0.0001		MAP3K1	0.222	<0.0001
GPR183	-0.324	<0.0001		HNRNPUL1	-0.146	<0.0001		PBXIP1	-0.131	<0.0001		ACTG1	-0.234	<0.0001						UQCRB	-0.092	<0.0001																		RAPGEF1	0.075	0.0071		RBCK1	0.221	<0.0001
JMJD1C	-0.325	<0.0001		BCL11B	-0.146	<0.0001		APRT	-0.132	0.0058		AFF4	-0.235	0.0010						CNBP	-0.092	<0.0001																		DOCK5	0.074	<0.0001		CD33	0.221	<0.0001
SP3	-0.326	<0.0001		CLEC2D	-0.146	<0.0001		EMD	-0.132	0.0005		ARID1A	-0.236	0.0455						RPL11	-0.093	<0.0001																		C9orf72	0.074	0.0139		RGS19	0.22	<0.0001
BAZ2A	-0.326	0.0002		DEK	-0.146	<0.0001		SCAF11	-0.132	0.0029		ELF2	-0.238	0.0011						SNRPB	-0.093	0.0020																		DYRK1A	0.074	0.0309		GRN	0.22	<0.0001
ALOX5AP	-0.328	<0.0001		VIM	-0.147	<0.0001		LRP10	-0.132	0.0040		TENT5C	-0.239	<0.0001						HLA-DQA1	-0.093	0.0194																		SULF2	0.073	<0.0001		HECA	0.22	<0.0001
DHX9	-0.328	0.0014		ARL4C	-0.147	<0.0001		KMT2A	-0.132	0.0197		EIF4B	-0.24	<0.0001						RPL30	-0.094	<0.0001																		PLEKHM1	0.073	0.0127		RB1	0.22	<0.0001
PPP1CB	-0.33	<0.0001		KIF2A	-0.147	<0.0001		CD3D	-0.133	<0.0001		RSL24D1	-0.24	<0.0001						RPL10A	-0.094	<0.0001																		NACA	0.073	0.013		RUFY3	0.22	<0.0001
ZNF644	-0.33	<0.0001		NAPA	-0.147	0.0001		SELENOK	-0.133	<0.0001		LBH	-0.242	<0.0001						RPS4Y1	-0.094	<0.0001																		ACTR2	0.072	0.0091		MSN	0.22	0.0033
USP3	-0.332	<0.0001		TRABD	-0.147	0.0006		FBXO7	-0.133	0.0002		HNRNPUL1	-0.242	<0.0001						GNLY	-0.095	<0.0001																		UBE2W	0.071	0.0033		CST3	0.219	<0.0001
AQP3	-0.333	<0.0001		UBE2D3	-0.149	<0.0001		MXI1	-0.133	0.0262		ARID1B	-0.243	<0.0001						PTP4A2	-0.095	0.0002																		FOXO1	0.07	<0.0001		SETX	0.219	<0.0001
CREM	-0.333	<0.0001		RBL2	-0.149	<0.0001		SOCS3	-0.134	<0.0001		SLTM	-0.244	0.0001						ENSA	-0.095	0.0071																		NAP1L1	0.07	0.0014		SGK3	0.219	<0.0001
NIPBL	-0.334	<0.0001		VAMP2	-0.15	<0.0001		CCDC88C	-0.134	0.0100		EMP3	-0.245	<0.0001						CDC42SE1	-0.095	0.0119																		RABGAP1L	0.07	<0.0001		HDAC9	0.219	<0.0001
ESYT2	-0.336	<0.0001		RHOG	-0.151	<0.0001		SEPTIN2	-0.134	0.0304		FTH1	-0.245	<0.0001						PGAM1	-0.096	0.0138																		STK10	0.069	<0.0001		CDKN1A	0.219	<0.0001
G3BP2	-0.337	<0.0001		DUSP16	-0.151	0.0005		RCAN3	-0.135	<0.0001		ATP6V0C	-0.246	<0.0001						RALY	-0.097	0.0076																		RAP1A	0.069	<0.0001		RPL9	0.218	<0.0001
RPS29	-0.338	<0.0001		CHST11	-0.152	<0.0001		API5	-0.135	0.0003		TFDP2	-0.246	0.0319						RPL36	-0.098	<0.0001																		WDFY3	0.068	0.0002		PNRC1	0.218	<0.0001
RUNX3	-0.338	0.0052		ATP5MPL	-0.152	<0.0001		PER1	-0.135	0.0004		PAN3	-0.247	0.0022						TFDP2	-0.098	0.0108																		CLIP1	0.067	0.0218		RAB1A	0.217	<0.0001
CHD3	-0.339	<0.0001		PSIP1	-0.153	<0.0001		RNF10	-0.135	0.0014		DNMT1	-0.248	0.0372						RPS15	-0.099	<0.0001																		RGS2	0.066	<0.0001		MRPL20	0.217	<0.0001
DNTTIP2	-0.341	<0.0001		YPEL3	-0.153	<0.0001		QRICH1	-0.135	0.0019		MRPS34	-0.249	0.0096						ARL6IP1	-0.099	0.0003																		TRAPPC10	0.066	0.0166		LILRA1	0.217	<0.0001
TLK1	-0.342	<0.0001		PPP3CC	-0.153	0.0001		PPP1CB	-0.135	0.0044		PTPN1	-0.249	0.0045						RPL12	-0.1	<0.0001																		MYCBP2	0.066	<0.0001		PIK3AP1	0.217	<0.0001
GAREM1	-0.343	<0.0001		TRAF3IP3	-0.154	<0.0001		CYLD	-0.136	<0.0001		ADD1	-0.25	<0.0001						RBM3	-0.1	<0.0001																		NIPBL	0.066	<0.0001		CHIC2	0.217	0.0359
MAP2K2	-0.345	<0.0001		ASXL1	-0.155	<0.0001		IL16	-0.136	0.0004		BACH2	-0.251	<0.0001						GNAI2	-0.1	<0.0001																		H2AFY	0.065	<0.0001		IFNAR1	0.216	<0.0001
JMY	-0.345	0.0003		IQGAP2	-0.156	<0.0001		CD4	-0.136	0.0009		SLFN5	-0.253	0.0219						VAMP2	-0.102	<0.0001																		FLI1	0.065	<0.0001		MGST1	0.216	<0.0001
DDX6	-0.346	<0.0001		GLIPR1	-0.156	<0.0001		ANKRD12	-0.137	<0.0001		RORA	-0.253	<0.0001						CDKN2D	-0.102	0.0033																		MEF2A	0.065	<0.0001		AKAP13	0.216	<0.0001
ZNF394	-0.348	<0.0001		RNF10	-0.156	<0.0001		WBP2	-0.137	0.0001		KLF3	-0.253	<0.0001						CD247	-0.102	0.0041																		RSRP1	0.065	<0.0001		MGAT1	0.215	<0.0001
ALKBH5	-0.349	<0.0001		SLC9A3R1	-0.156	0.0027		WTAP	-0.137	0.0004		SNRPB	-0.253	<0.0001						KIF5B	-0.102	0.0069																		WAPL	0.064	<0.0001		HOTAIRM1	0.215	<0.0001
ATF7IP2	-0.351	0.0005		TGFBR2	-0.157	<0.0001		TNIP1	-0.138	<0.0001		CD2	-0.254	<0.0001						RPL37	-0.103	<0.0001																		KTN1	0.064	0.0031		NUMB	0.215	<0.0001
HNRNPL	-0.352	<0.0001		SKAP1	-0.159	<0.0001		EIF3B	-0.138	0.0007		GTF2B	-0.254	0.0002						RPL36A	-0.103	<0.0001																		TET3	0.064	0.0129		LILRB1	0.215	<0.0001
POLR2A	-0.355	<0.0001		ATP1A1	-0.16	<0.0001		FOXN3	-0.139	0.0009		TRAF3IP3	-0.255	<0.0001						HNRNPU	-0.103	0.0020																		SRSF4	0.063	<0.0001		ZEB2	0.215	<0.0001
BRAF	-0.355	0.0017		C1orf43	-0.16	<0.0001		EIF3A	-0.14	<0.0001		STAG1	-0.255	<0.0001						BSG	-0.103	<0.0001																		TRAK1	0.063	0.004		PSMB8	0.214	<0.0001
S100A11	-0.356	<0.0001		ACADVL	-0.16	0.0002		GIMAP7	-0.14	0.0012		ATP6V0E2	-0.256	0.0083						LAMTOR1	-0.103	0.0043																		LUC7L2	0.062	<0.0001		IMPDH1	0.214	<0.0001
EIF2S2	-0.357	<0.0001		CALM3	-0.162	<0.0001		TAB2	-0.141	<0.0001		ROMO1	-0.256	0.0100						TMBIM6	-0.104	0.0012																		MED13	0.062	0.0018		AKAP9	0.214	<0.0001
YBX1	-0.357	<0.0001		CHD3	-0.162	<0.0001		NDFIP1	-0.141	0.0047		TAPBP	-0.256	<0.0001						PNRC1	-0.105	<0.0001																		FAR1	0.062	0.0016		WASHC4	0.214	<0.0001
PRRC2B	-0.357	<0.0001		ATP5PB	-0.162	<0.0001		ICOS	-0.141	0.0106		ADAR	-0.256	<0.0001						SRRM2	-0.105	<0.0001																		ATXN1	0.061	<0.0001		TMCC1	0.214	<0.0001
KANSL1	-0.357	<0.0001		NR1D2	-0.162	0.0006		JMJD1C	-0.142	<0.0001		PNN	-0.256	0.0001						FKBP8	-0.105	<0.0001																		LDLRAD4	0.061	<0.0001		JMJD1C	0.214	<0.0001
GOLPH3	-0.357	0.0151		MRPS21	-0.163	<0.0001		MYH9	-0.142	<0.0001		KIF5B	-0.257	0.0011						ARFGEF1	-0.105	0.0280																		TBC1D15	0.061	<0.0001		AP2S1	0.213	<0.0001
LSM14A	-0.358	<0.0001		LUC7L2	-0.164	<0.0001		ZNF638	-0.142	0.0237		RSRC2	-0.258	0.0036						RPS4X	-0.106	<0.0001																		ADAM10	0.061	<0.0001		SYNGR2	0.213	<0.0001
MT-ND2	-0.36	<0.0001		EID1	-0.164	<0.0001		G3BP2	-0.143	<0.0001		SLC38A1	-0.259	<0.0001						RACK1	-0.106	<0.0001																		ADD3	0.061	<0.0001		TAGLN2	0.213	<0.0001
BTBD9	-0.36	<0.0001		PHACTR2	-0.164	<0.0001		PSMA1	-0.143	<0.0001		RHOH	-0.259	<0.0001						ELOC	-0.106	0.0253																		RPL10	0.061	0.0003		LCP1	0.213	<0.0001
TGFBR2	-0.361	<0.0001		SRSF8	-0.164	0.0013		CDKN2D	-0.144	<0.0001		CALR	-0.259	<0.0001						RPL10	-0.107	<0.0001																		TNKS2	0.061	0.0003		UBE2G2	0.213	0.0243
RGCC	-0.361	<0.0001		SUMF2	-0.164	0.0067		SRRM2	-0.144	<0.0001		SF3B1	-0.26	<0.0001						RBFOX2	-0.107	<0.0001																		CSF1R	0.061	0.0007		ATP2B1	0.212	<0.0001
KCNA3	-0.361	<0.0001		CD247	-0.165	<0.0001		UBE3A	-0.145	0.0044		MORF4L1	-0.26	<0.0001						CFLAR	-0.107	0.0484																		ABHD2	0.06	<0.0001		BCAS3	0.212	<0.0001
NCK2	-0.364	<0.0001		MT-ND3	-0.165	<0.0001		OST4	-0.146	0.0207		EIF2S2	-0.261	0.0165						EIF3L	-0.108	0.0004																		CSNK1D	0.06	0.0051		TBK1	0.212	<0.0001
MYADM	-0.364	<0.0001		SDHC	-0.166	0.0395		ZC3HAV1	-0.146	<0.0001		MYH9	-0.261	<0.0001						POMP	-0.108	<0.0001																		CARS2	0.06	0.0111		PSMA7	0.211	<0.0001
MRPL57	-0.366	<0.0001		ETS1	-0.167	<0.0001		SLCO3A1	-0.146	0.0011		WAC	-0.261	0.0030						REL	-0.108	0.0014																		HLA-B	0.06	0.0008		BCKDK	0.211	<0.0001
EIF4G2	-0.367	<0.0001		FNTA	-0.167	0.0053		RAB18	-0.147	0.0048		USP15	-0.262	<0.0001						AMD1	-0.108	0.0059																		RNF111	0.06	0.0035		LCP2	0.211	<0.0001
PDE4D	-0.372	<0.0001		ARPC5	-0.167	0.0181		SP100	-0.147	0.0078		TRG-AS1	-0.263	0.0103						MIF	-0.109	<0.0001																		WASF2	0.059	<0.0001		RPL36	0.211	<0.0001
CCDC59	-0.374	<0.0001		GRAP2	-0.168	<0.0001		SNRK	-0.148	<0.0001		SAFB2	-0.263	0.0054						CFL1	-0.109	<0.0001																		NSD1	0.059	<0.0001		CTSB	0.21	<0.0001
MAPK8	-0.374	<0.0001		STAT5B	-0.168	<0.0001		CCNDBP1	-0.148	0.0320		GSPT1	-0.263	0.0149						STUB1	-0.109	0.0087																		ROCK1	0.058	<0.0001		RFX2	0.21	<0.0001
HERPUD2	-0.375	<0.0001		SMAP2	-0.169	<0.0001		TMEM87A	-0.149	<0.0001		JUND	-0.264	<0.0001						RPLP2	-0.111	<0.0001																		DGKD	0.057	0.0001		NME3	0.209	<0.0001
ZNF706	-0.376	<0.0001		TXNIP	-0.169	<0.0001		RNMT	-0.149	<0.0001		PAK2	-0.264	<0.0001						RSRP1	-0.111	<0.0001																		TGFB1	0.056	0.0051		BST1	0.209	<0.0001
SNX9	-0.376	<0.0001		IL10RA	-0.17	<0.0001		RBL2	-0.149	0.0056		ADGRE5	-0.264	0.0001						HSPA5	-0.111	0.0051																		CREBBP	0.056	0.0158		PSTPIP1	0.209	<0.0001
RNF38	-0.376	0.0006		RPS29	-0.171	<0.0001		CREBRF	-0.149	0.0130		CLEC2D	-0.265	<0.0001						GPI	-0.112	0.0498																		RPS27	0.055	0.0004		GATAD2B	0.209	<0.0001
MAPRE2	-0.377	<0.0001		KLF3	-0.171	<0.0001		S100A6	-0.15	0.0002		BZW1	-0.265	<0.0001						RORA	-0.113	0.0008																		H3F3A	0.055	0.0106		GNG5	0.208	<0.0001
PER1	-0.378	<0.0001		PPP1R2	-0.171	<0.0001		CNST	-0.15	0.0004		ARID5A	-0.265	0.0101						CYCS	-0.113	0.0043																		USP15	0.054	<0.0001		COX6B1	0.208	<0.0001
API5	-0.379	<0.0001		MED15	-0.171	0.0032		CDK13	-0.15	0.0087		RBM39	-0.266	<0.0001						B2M	-0.114	<0.0001																		CCDC88A	0.054	0.0014		RAB32	0.208	<0.0001
FAM117B	-0.382	<0.0001		DNAJA2	-0.171	0.0132		ST3GAL1	-0.151	<0.0001		COG5	-0.266	<0.0001						EIF4A1	-0.114	<0.0001																		GRK3	0.053	<0.0001		ARMH3	0.208	<0.0001
RSBN1	-0.383	<0.0001		SELENOH	-0.171	0.0293		SUN2	-0.152	<0.0001		GPCPD1	-0.266	0.0027						LRRFIP1	-0.114	<0.0001																		SCLT1	0.053	<0.0001		SIPA1L1	0.208	<0.0001
AUP1	-0.384	<0.0001		STEAP1B	-0.173	<0.0001		STK17A	-0.152	<0.0001		CXCR4	-0.267	<0.0001						LAMP1	-0.114	0.0053																		ARHGAP15	0.052	<0.0001		BLOC1S1	0.207	<0.0001
HSPA5	-0.385	<0.0001		RNF149	-0.173	<0.0001		RPS26	-0.153	<0.0001		IKZF1	-0.267	<0.0001						CORO1A	-0.115	<0.0001																		TOP1	0.051	0.0004		RNASEH2C	0.207	<0.0001
GIMAP7	-0.386	<0.0001		SNRNP70	-0.173	0.0007		SLC38A1	-0.153	<0.0001		PRPF40A	-0.267	0.0026						NDFIP1	-0.115	0.0001																		IFNGR1	0.051	<0.0001		COMMD1	0.207	<0.0001
MAP4K4	-0.386	<0.0001		MT-ND4	-0.174	<0.0001		FNBP4	-0.153	0.0005		TGFB1	-0.268	<0.0001						MSN	-0.115	<0.0001																		DIAPH2	0.05	<0.0001		RPS23	0.207	<0.0001
GOLGA4	-0.39	<0.0001		AP2B1	-0.175	<0.0001		RIPOR2	-0.153	0.0378		MLLT6	-0.268	0.0030						RPS24	-0.116	<0.0001																		ADK	0.05	<0.0001		SH3BP1	0.206	<0.0001
RWDD1	-0.393	<0.0001		ATF6B	-0.175	0.0080		MT-ND4L	-0.154	<0.0001		LCP2	-0.269	<0.0001						SNHG29	-0.116	0.0008																		WASHC4	0.05	0.0002		CHD9	0.206	<0.0001
GTF2B	-0.393	<0.0001		APBB1IP	-0.176	<0.0001		OAZ1	-0.154	0.0002		WHAMM	-0.269	<0.0001						SLC38A1	-0.116	<0.0001																		ARHGDIA	0.05	0.0011		SPAG9	0.206	<0.0001
IRF2BP2	-0.393	<0.0001		STK38	-0.177	<0.0001		HNRNPA1	-0.154	<0.0001		MAP2K2	-0.269	<0.0001						PRPF40A	-0.116	0.0010																		PBRM1	0.05	0.003		LDLR	0.206	<0.0001
GIMAP5	-0.397	<0.0001		SRPK2	-0.177	<0.0001		MMP24OS	-0.154	0.0025		KMT2C	-0.27	<0.0001						FTL	-0.117	0.0002																		MAML3	0.049	<0.0001		TMX4	0.206	<0.0001
ISCA1	-0.397	<0.0001		PIK3IP1	-0.179	<0.0001		SFSWAP	-0.154	0.0042		PRRC2A	-0.271	0.0117						FAM49B	-0.117	0.0001																		RAB7A	0.049	0.0009		GSTO1	0.205	<0.0001
PRKCQ-AS1	-0.398	<0.0001		KHDRBS1	-0.179	<0.0001		ANKHD1	-0.154	0.0063		RBFOX2	-0.272	<0.0001						MMADHC	-0.117	0.0206																		RIPOR2	0.048	<0.0001		RETN	0.205	0.0056
MGAT4A	-0.399	<0.0001		GIMAP4	-0.179	<0.0001		RPLP1	-0.155	<0.0001		DARS	-0.272	0.0156						RPS12	-0.118	<0.0001																		FTH1	0.048	0.0089		SERF2	0.204	<0.0001
RLF	-0.399	<0.0001		S100A10	-0.18	<0.0001		ATP5F1E	-0.155	<0.0001		METTL23	-0.272	0.0331						LSP1	-0.118	<0.0001																		KDM4C	0.047	<0.0001		CYBB	0.204	<0.0001
C1orf162	-0.402	<0.0001		ABRACL	-0.18	<0.0001		STAT3	-0.155	0.0001		H3F3B	-0.272	<0.0001						DDX6	-0.118	<0.0001																		ALOX5	0.047	0.0177		DEF8	0.204	<0.0001
ABLIM1	-0.402	<0.0001		IFITM1	-0.182	<0.0001		GTF2F1	-0.155	0.0008		CAST	-0.272	<0.0001						MYO1G	-0.118	0.0003																		HLA-DMB	0.045	0.0005		SESTD1	0.204	<0.0001
CUL3	-0.406	<0.0001		GAREM1	-0.182	<0.0001		ERCC5	-0.155	0.0008		C16orf54	-0.272	0.0003						C5orf56	-0.118	0.0328																		TCERG1	0.045	0.0013		KDELR1	0.203	<0.0001
RNF125	-0.409	<0.0001		CLEC2B	-0.182	0.0182		AKNA	-0.156	<0.0001		UBE3A	-0.272	0.0004						FAU	-0.119	<0.0001																		ATP11A	0.045	0.0005		LSM10	0.203	<0.0001
CORO7	-0.41	<0.0001		PPP2R5C	-0.182	<0.0001		GLG1	-0.156	0.0007		PSMD7	-0.273	0.0002						CIRBP	-0.119	<0.0001																		KMT2E	0.044	<0.0001		ATP6V0C	0.203	<0.0001
SPTBN1	-0.41	<0.0001		MAT2B	-0.182	<0.0001		N4BP1	-0.156	0.0024		SDCBP	-0.273	0.0018						HNRNPH3	-0.119	<0.0001																		COP1	0.044	0.0001		VMA21	0.203	<0.0001
NFKB1	-0.41	<0.0001		CAB39	-0.182	<0.0001		RESF1	-0.157	<0.0001		SAFB	-0.273	0.0251						PSMA7	-0.119	0.0002																		NEK7	0.044	0.0098		TAGAP	0.203	<0.0001
EXOSC6	-0.41	<0.0001		MRPL20	-0.182	0.0022		UBE2K	-0.158	0.0019		CRTC3	-0.273	0.0384						TERF2IP	-0.119	0.0002																		USP8	0.043	<0.0001		SAMD4B	0.203	<0.0001
RB1CC1	-0.412	<0.0001		LSM14A	-0.183	<0.0001		ATP2A3	-0.158	0.0426		RALGAPA1	-0.274	<0.0001						IDH2	-0.119	0.0179																		ELF2	0.043	0.0004		EVI5	0.203	<0.0001
IFRD1	-0.412	<0.0001		TMC8	-0.184	<0.0001		ELOB	-0.159	0.0089		DENND4A	-0.275	0.0057						ATP5MG	-0.12	<0.0001																		ITCH	0.043	<0.0001		AKIRIN2	0.202	<0.0001
STAT3	-0.416	<0.0001		HIST1H4C	-0.185	<0.0001		KPNA4	-0.159	<0.0001		EEF2	-0.276	<0.0001						CD37	-0.12	<0.0001																		TBL1XR1	0.043	0.0371		TRIM38	0.202	<0.0001
CREBBP	-0.416	<0.0001		SUN2	-0.186	<0.0001		COX6C	-0.16	<0.0001		EIF1	-0.277	<0.0001						CD48	-0.12	<0.0001																		TYROBP	0.042	0.0031		TMEM170B	0.202	<0.0001
SFPQ	-0.418	<0.0001		CSNK1G2	-0.186	0.0463		RNASET2	-0.16	<0.0001		MED10	-0.277	<0.0001						COX7A2	-0.12	0.0030																		SMCHD1	0.041	<0.0001		SDCCAG8	0.202	<0.0001
SBDS	-0.418	<0.0001		TSC22D3	-0.187	<0.0001		TNFAIP8	-0.16	0.0006		PRDM2	-0.277	<0.0001						ATM	-0.12	0.0051																		WDR70	0.041	<0.0001		RIPK1	0.202	<0.0001
HIF1A	-0.418	<0.0001		PDE7A	-0.187	<0.0001		SP140	-0.16	0.0037		LUC7L2	-0.278	<0.0001						CD99	-0.12	<0.0001																		HERPUD1	0.041	<0.0001		PIK3CB	0.201	<0.0001
CEMIP2	-0.418	<0.0001		STMN3	-0.187	0.0040		HIVEP1	-0.16	0.0187		ZAP70	-0.279	<0.0001						RPS2	-0.121	<0.0001																		PSPC1	0.041	0.0028		RPL21	0.201	<0.0001
CHCHD3	-0.421	<0.0001		CDC14A	-0.188	<0.0001		RNF213	-0.16	0.0365		IL10RA	-0.28	<0.0001						UBL5	-0.121	0.0383																		CNTRL	0.041	0.0065		SPTLC2	0.2	<0.0001
CCNH	-0.421	<0.0001		SPSB3	-0.188	0.0047		DDX6	-0.161	<0.0001		STK17B	-0.28	<0.0001						RSRC2	-0.121	<0.0001																		WAC	0.04	0.0007		SCLT1	0.2	<0.0001
ICOS	-0.422	<0.0001		ORAI1	-0.189	0.0443		SRSF11	-0.161	<0.0001		PTPN6	-0.281	0.0084						NACA	-0.122	<0.0001																		GIT2	0.039	0.0109		C16orf54	0.2	0.0015
PSMB8-AS1	-0.427	<0.0001		RORA	-0.191	<0.0001		GTPBP6	-0.162	0.0019		MARCH6	-0.281	0.0114						RPL32	-0.122	<0.0001																		UBR5	0.039	<0.0001		BCL3	0.199	<0.0001
IRF1	-0.427	<0.0001		DGUOK	-0.194	<0.0001		CHD1	-0.162	0.0196		RIN3	-0.281	0.0251						CCR7	-0.122	<0.0001																		OGA	0.038	<0.0001		CDA	0.199	<0.0001
MAPK1IP1L	-0.428	<0.0001		CDKN2D	-0.195	<0.0001		SPTAN1	-0.163	<0.0001		JUN	-0.282	<0.0001						MYH9	-0.122	<0.0001																		SMG1	0.037	0.0003		SHTN1	0.199	<0.0001
USP36	-0.428	<0.0001		SNHG7	-0.196	<0.0001		TNKS2	-0.163	<0.0001		HNRNPF	-0.282	<0.0001						PRSS23	-0.122	<0.0001																		PARVG	0.037	0.0462		RPL22	0.199	<0.0001
RNF139	-0.431	<0.0001		IER2	-0.198	0.0168		ELMO1	-0.163	0.0002		FOXO1	-0.282	0.0012						RHOF	-0.123	0.0077																		UBE2E2	0.037	<0.0001		PPP4C	0.198	<0.0001
SOCS3	-0.433	<0.0001		EIF3B	-0.198	<0.0001		ZNF430	-0.163	0.0059		EZR	-0.283	<0.0001						DDX39A	-0.123	0.0078																		PER1	0.036	<0.0001		MARK2	0.198	<0.0001
MED30	-0.433	<0.0001		MFSD14A	-0.199	0.0024		CHIC2	-0.164	<0.0001		SETD2	-0.283	<0.0001						NRBP1	-0.123	0.0348																		ZFAS1	0.036	0.0013		TBL1XR1	0.198	<0.0001
MAP7D1	-0.435	<0.0001		TFAM	-0.2	0.0208		RBM23	-0.164	<0.0001		KDM2A	-0.284	<0.0001						RPS3A	-0.124	<0.0001																		USP25	0.036	<0.0001		DHX36	0.198	<0.0001
OSER1	-0.435	<0.0001		IPCEF1	-0.2	<0.0001		SMAD2	-0.164	0.0017		TSPYL1	-0.284	<0.0001						EID1	-0.124	<0.0001																		PIAS1	0.035	<0.0001		MMADHC	0.198	0.0049
UBQLN1	-0.436	<0.0001		SNHG3	-0.201	0.0001		USP3	-0.165	<0.0001		PRRC2B	-0.284	<0.0001						WIPF1	-0.124	<0.0001																		DDX39B	0.035	<0.0001		PRDX5	0.197	<0.0001
RNF7	-0.44	<0.0001		PITPNC1	-0.201	<0.0001		HIF1A	-0.165	<0.0001		DNAJB6	-0.284	0.0140						RPL18	-0.125	<0.0001																		ADPGK	0.034	0.0076		EFHD2	0.197	<0.0001
RANBP2	-0.44	<0.0001		BRD4	-0.201	<0.0001		CBX4	-0.165	<0.0001		CCR7	-0.285	0.0042						CAPZA1	-0.125	0.0005																		ATAD2B	0.034	0.0273		UBE2B	0.197	<0.0001
JUNB	-0.441	<0.0001		SORL1	-0.202	<0.0001		ANKRD11	-0.165	0.0011		SPTBN1	-0.285	0.0006						U2AF1	-0.125	0.0016																		USP34	0.034	<0.0001		SQOR	0.197	<0.0001
SLC2A3	-0.442	<0.0001		TSHZ2	-0.202	<0.0001		ASXL1	-0.165	0.0024		SAMD3	-0.286	0.0009						ZFAND5	-0.125	0.0140																		JAK2	0.034	<0.0001		TALDO1	0.197	<0.0001
KLF9	-0.444	<0.0001		PNRC1	-0.204	<0.0001		SNX9	-0.165	0.0061		PSMD13	-0.288	0.0019						RPL35A	-0.126	<0.0001																		RBPJ	0.034	0.0004		FOSB	0.197	<0.0001
FAM177A1	-0.444	<0.0001		ARHGEF3	-0.204	<0.0001		CEMIP2	-0.165	0.0318		CCNL1	-0.288	<0.0001						RPS23	-0.126	<0.0001																		PREX1	0.032	<0.0001		S100A12	0.197	0.0016
RPS27	-0.447	<0.0001		CMTM7	-0.204	<0.0001		ADSS	-0.165	0.0393		HERPUD2	-0.288	<0.0001						CYBA	-0.126	<0.0001																		KDM2A	0.032	0.0024		RPL6	0.197	<0.0001
CPSF6	-0.449	<0.0001		UBC	-0.206	<0.0001		NUP210	-0.165	0.0482		OSBPL8	-0.288	<0.0001						SAMSN1	-0.126	0.0008																		AOAH	0.031	<0.0001		IGSF6	0.196	<0.0001
SIPA1L1	-0.456	<0.0001		FYN	-0.206	<0.0001		CYBA	-0.166	<0.0001		CLASP2	-0.288	0.0010						SUMO3	-0.127	0.0383																		IL10RA	0.031	<0.0001		RPS2	0.196	<0.0001
MT-CO2	-0.457	<0.0001		UBL3	-0.206	<0.0001		KRR1	-0.166	<0.0001		CCNI	-0.289	<0.0001						SDF4	-0.127	0.0483																		CLASP2	0.031	<0.0001		MFNG	0.196	0.0031
ATP2B1-AS1	-0.462	<0.0001		HMGB2	-0.206	<0.0001		R3HDM4	-0.166	<0.0001		PLEKHA2	-0.289	0.0186						MT-ATP6	-0.128	<0.0001																		POU2F1	0.031	0.0005		CHMP2A	0.195	<0.0001
ITPKB	-0.463	<0.0001		ESD	-0.206	0.0007		ARHGEF1	-0.168	<0.0001		TAGAP	-0.29	<0.0001						TRIM22	-0.128	0.0004																		HLA-DQA1	0.031	<0.0001		KCTD12	0.195	<0.0001
PLEKHA7	-0.464	<0.0001		RPL41	-0.207	<0.0001		RB1CC1	-0.168	<0.0001		MGAT4A	-0.29	<0.0001						BCL7B	-0.128	0.0054																		TBC1D5	0.031	<0.0001		PPP1CB	0.195	<0.0001
RBM38	-0.468	<0.0001		HMGN4	-0.207	0.0002		OXNAD1	-0.168	<0.0001		ATP9B	-0.29	0.0289						ITGB2	-0.129	<0.0001																		SRGAP2	0.029	0.0011		AFF4	0.195	<0.0001
MT-ND5	-0.471	<0.0001		TC2N	-0.21	<0.0001		TMC8	-0.168	0.0001		ARL4C	-0.291	<0.0001						TAP2	-0.129	0.0002																		ETS2	0.029	0.0012		RPL41	0.195	<0.0001
DDT	-0.471	<0.0001		BTG1	-0.211	<0.0001		TNRC6A	-0.168	0.0003		DDIT4	-0.291	<0.0001						RPS28	-0.13	<0.0001																		R3HCC1L	0.029	<0.0001		TWF2	0.194	<0.0001
MAP3K2	-0.483	<0.0001		HEBP2	-0.211	<0.0001		GOLGB1	-0.168	0.0005		HERC1	-0.292	<0.0001						CALM2	-0.13	<0.0001																		KDM7A	0.029	0.0072		C7orf50	0.194	<0.0001
FAM49B	-0.488	<0.0001		ZNF394	-0.212	0.0017		SNHG8	-0.169	<0.0001		EPC1	-0.294	<0.0001						MSL2	-0.13	0.0074																		NFKBIZ	0.028	0.0024		TMEM176B	0.194	<0.0001
ZFP36	-0.492	<0.0001		C1orf162	-0.212	0.0006		CD96	-0.169	<0.0001		ATP5F1D	-0.295	<0.0001						RPS21	-0.131	<0.0001																		CCNL1	0.027	<0.0001		PLXNC1	0.194	<0.0001
MT-ND4	-0.493	<0.0001		TBCC	-0.213	<0.0001		MTERF4	-0.169	0.0005		RBIS	-0.295	<0.0001						TMEM50A	-0.131	<0.0001																		RTN4	0.027	0.0015		RPS4Y1	0.194	0.0005
ATP8A1	-0.499	<0.0001		MAPK1IP1L	-0.213	0.0308		CORO7	-0.17	<0.0001		TMEM87A	-0.295	<0.0001						UBE2L6	-0.131	0.0243																		ACADVL	0.027	0.0028		RRBP1	0.193	<0.0001
MT-CYB	-0.5	<0.0001		SET	-0.214	<0.0001		TCERG1	-0.17	<0.0001		TM9SF3	-0.296	0.0010						COX6C	-0.132	<0.0001																		MTMR3	0.027	0.0179		QPCT	0.193	<0.0001
TOB1	-0.514	<0.0001		CMPK1	-0.214	<0.0001		KAT6A	-0.17	0.0031		CD27	-0.297	<0.0001						PGK1	-0.132	<0.0001																		ATF6	0.027	<0.0001		TMEM179B	0.192	<0.0001
REL	-0.52	<0.0001		SESN3	-0.214	<0.0001		CCND3	-0.171	<0.0001		FAM49B	-0.297	<0.0001						RNF213	-0.132	<0.0001																		EIF4G3	0.027	0.0199		ELL	0.192	<0.0001
FBXO33	-0.533	<0.0001		SERINC5	-0.214	<0.0001		NECAP2	-0.171	<0.0001		PIK3R1	-0.297	<0.0001						PNISR	-0.133	0.0002																		UTRN	0.025	<0.0001		ARHGAP4	0.192	<0.0001
NFATC1	-0.533	<0.0001		EIF4EBP2	-0.215	<0.0001		PRRC2C	-0.172	<0.0001		PCGF5	-0.297	0.0007						FAM107B	-0.133	0.0146																		CDC37	0.025	0.0001		AP1S2	0.192	<0.0001
RPS10	-0.542	<0.0001		CASK	-0.216	<0.0001		MAP3K1	-0.172	0.0026		MOB4	-0.297	0.0391						IFITM1	-0.133	<0.0001																		LRMDA	0.025	<0.0001		LAMTOR2	0.191	<0.0001
RPL41	-0.544	<0.0001		PRKCA	-0.218	<0.0001		LEF1	-0.173	<0.0001		RPS29	-0.298	<0.0001						ADAR	-0.133	<0.0001																		ELMO1	0.023	<0.0001		NCF2	0.191	<0.0001
RNF19A	-0.545	<0.0001		PPP2R2D	-0.218	0.0002		ZBTB7A	-0.173	<0.0001		GOLGA4	-0.299	<0.0001						ACTN4	-0.133	<0.0001																		DISC1	0.023	<0.0001		ITM2B	0.191	<0.0001
TUBB4B	-0.549	<0.0001		ARHGAP45	-0.219	<0.0001		STAT4	-0.173	0.0013		B4GALT1	-0.299	<0.0001						POLR2K	-0.133	0.0145																		SET	0.023	<0.0001		CDKAL1	0.191	<0.0001
IDI1	-0.558	<0.0001		RETREG1	-0.219	0.0009		INPP4A	-0.173	0.0041		ZFP36	-0.3	<0.0001						UFD1	-0.133	0.0497																		PLCL2	0.023	<0.0001		SARNP	0.19	<0.0001
MT-ATP8	-0.559	<0.0001		CYCS	-0.22	<0.0001		FOXP1	-0.174	<0.0001		POLR2A	-0.3	<0.0001						STK17B	-0.134	<0.0001																		DHX15	0.023	0.0179		RPL29	0.19	<0.0001
GIMAP4	-0.564	<0.0001		RBFOX2	-0.22	<0.0001		HERPUD2	-0.174	<0.0001		ATP2B1	-0.3	<0.0001						HLA-DPB1	-0.134	<0.0001																		STK17B	0.023	0.0018		RNH1	0.189	<0.0001
YY1	-0.566	<0.0001		STT3B	-0.22	<0.0001		TRABD	-0.174	<0.0001		SNHG16	-0.3	0.0002						SPON2	-0.134	<0.0001																		ANKRD11	0.022	<0.0001		KCNQ1	0.189	<0.0001
UQCR10	-0.573	<0.0001		FAM117B	-0.221	<0.0001		KDM5A	-0.174	0.0005		USP3	-0.301	<0.0001						CSNK1G2	-0.134	0.0015																		UBE3A	0.022	<0.0001		NLRP1	0.189	<0.0001
PELI1	-0.594	<0.0001		XPO6	-0.222	<0.0001		RAB3GAP1	-0.174	0.0006		UBE2S	-0.301	0.0087						SNRPD3	-0.134	0.0491																		STK24	0.022	0.0002		ACSL4	0.189	<0.0001
ZBTB1	-0.596	<0.0001		ITK	-0.223	<0.0001		MLLT3	-0.175	<0.0001		RNF114	-0.301	0.0322						TPT1	-0.135	<0.0001																		KYNU	0.021	<0.0001		TRABD	0.189	<0.0001
MT-CO3	-0.598	<0.0001		SSH2	-0.223	<0.0001		CCDC12	-0.175	<0.0001		LDHA	-0.303	<0.0001						UBB	-0.135	<0.0001																		KDM5A	0.021	<0.0001		IFNAR2	0.189	<0.0001
UBE2B	-0.618	<0.0001		CLDND1	-0.223	<0.0001		SINHCAF	-0.175	<0.0001		CTNNB1	-0.303	<0.0001						ABHD17A	-0.135	<0.0001																		CSNK1A1	0.021	0.001		MXD1	0.189	<0.0001
CBX4	-0.619	<0.0001		FAM102A	-0.224	<0.0001		CEP350	-0.175	0.0418		BTAF1	-0.303	<0.0001						SERINC1	-0.135	<0.0001																		TGFBR2	0.02	<0.0001		DAPP1	0.189	<0.0001
PTGER4	-0.623	<0.0001		CD7	-0.228	<0.0001		RNF126	-0.176	<0.0001		WDR33	-0.303	<0.0001						RBX1	-0.135	0.0009																		YY1AP1	0.02	0.0003		STX7	0.189	<0.0001
CSRNP1	-0.628	<0.0001		UBALD2	-0.228	<0.0001		IKZF1	-0.176	<0.0001		PCIF1	-0.303	0.0018						MRPL47	-0.135	0.0017																		PFKFB3	0.02	0.0017		SUSD1	0.189	<0.0001
HIST1H1E	-0.633	<0.0001		HIST1H1D	-0.228	<0.0001		MAX	-0.176	<0.0001		RC3H1	-0.303	0.0033						RPL29	-0.136	<0.0001																		RAB2A	0.02	0.0052		RPL32	0.189	<0.0001
NFKBIA	-0.638	<0.0001		CCM2	-0.229	<0.0001		SPOCK2	-0.177	<0.0001		SLC2A3	-0.304	<0.0001						SERP1	-0.136	0.0012																		WIPF1	0.019	0.0004		NACA	0.189	<0.0001
TNFAIP3	-0.661	<0.0001		ICOS	-0.231	<0.0001		SERINC1	-0.177	<0.0001		SUMO3	-0.304	0.0041						GTDC1	-0.136	0.0027																		ITSN2	0.019	<0.0001		PSMD4	0.188	<0.0001
CHMP3	-0.663	<0.0001		PRKCQ	-0.232	<0.0001		MAL	-0.177	<0.0001		SET	-0.305	<0.0001						GOLPH3	-0.136	0.0232																		MKLN1	0.018	<0.0001		CCDC12	0.188	<0.0001
MT-ND1	-0.674	<0.0001		CCND3	-0.233	<0.0001		CRTC3	-0.178	0.0004		KANSL1	-0.305	<0.0001						COMMD6	-0.137	<0.0001																		CCNY	0.018	0.0002		TBRG1	0.188	<0.0001
YPEL5	-0.682	<0.0001		SLA	-0.233	<0.0001		SRSF2	-0.179	<0.0001		RABGEF1	-0.305	0.0016						HLA-DPA1	-0.137	<0.0001																		PHIP	0.018	<0.0001		RNASET2	0.188	<0.0001
MT-ND6	-0.694	<0.0001		PACS1	-0.235	<0.0001		ATP1A1	-0.179	<0.0001		NSA2	-0.306	<0.0001						ZBTB1	-0.137	<0.0001																		FAU	0.018	0.0024		DAPK1	0.188	<0.0001
CCNY	-0.71	<0.0001		DYNLT1	-0.235	<0.0001		TRIM22	-0.179	<0.0001		DDX3Y	-0.306	<0.0001						PRKCQ	-0.137	0.0042																		PLXDC2	0.017	<0.0001		TNFSF13	0.187	<0.0001
SLC25A6	-0.727	<0.0001		MT-ATP6	-0.236	<0.0001		JAK3	-0.179	<0.0001		SNHG3	-0.306	0.0017						PSMA3	-0.137	0.0331																		FNIP1	0.017	<0.0001		NDUFA13	0.187	<0.0001
ZNF331	-0.758	<0.0001		H1FX	-0.24	<0.0001		PARP8	-0.179	0.0003		SRRM2	-0.307	<0.0001						JUN	-0.138	<0.0001																		HSP90AA1	0.017	0.0347		FMNL1	0.187	<0.0001
MT-CO1	-0.76	<0.0001		CTDNEP1	-0.24	<0.0001		GOSR1	-0.179	0.0007		MAP4K4	-0.307	<0.0001						CIAO2B	-0.138	<0.0001																		GLS	0.016	0.0002		RPS19BP1	0.187	<0.0001
GRK2	-0.796	<0.0001		IRF1	-0.241	<0.0001		STK10	-0.179	0.0046		NDUFAF3	-0.308	0.0002						RAB27A	-0.138	0.0192																		SLC25A13	0.016	0.0095		LEPROT	0.187	<0.0001
STEAP1B	-0.82	<0.0001		USP33	-0.243	0.0004		WDR74	-0.18	<0.0001		ATP11B	-0.309	<0.0001						RPL5	-0.139	<0.0001																		GNA13	0.016	0.014		MAP2K3	0.186	<0.0001
DHFR	-0.88	<0.0001		CCNDBP1	-0.244	<0.0001		KLF9	-0.18	<0.0001		USP47	-0.309	0.0048						LUC7L3	-0.139	0.0469																		PRKAG2	0.015	0.0003		PRELID1	0.186	<0.0001
AREG	-0.901	<0.0001		EEF2	-0.245	<0.0001		CDK12	-0.18	0.0001		IRF2	-0.31	<0.0001						ZFP36L2	-0.139	<0.0001																		MORF4L1	0.015	0.0158		ATP6V1B2	0.186	<0.0001
NR4A2	-0.914	<0.0001		ARL4A	-0.246	<0.0001		CDK17	-0.18	0.0045		ICAM2	-0.31	0.0007						GUK1	-0.139	<0.0001																		ZNF516	0.014	0.0018		CDK2AP2	0.186	<0.0001
MT-ND4L	-0.924	<0.0001		CRIP1	-0.246	<0.0001		UBE2B	-0.181	<0.0001		CWC15	-0.31	<0.0001						PAFAH1B1	-0.139	0.0001																		INPP5D	0.014	<0.0001		RACK1	0.186	<0.0001
MAZ	-0.928	<0.0001		TCF7	-0.247	<0.0001		CHD2	-0.181	0.0004		AUP1	-0.311	<0.0001						CBX4	-0.139	0.0070																		P2RY8	0.014	0.0001		LAMP1	0.186	0.0011
MT-ND3	-0.94	<0.0001		STK24	-0.247	<0.0001		DHX9	-0.181	0.0011		PRPF4B	-0.311	<0.0001						CCDC91	-0.139	0.0273																		SPIDR	0.013	<0.0001		UQCRB	0.186	0.0035
CD81	-1.151	<0.0001		DDX17	-0.248	<0.0001		PPP2R2D	-0.181	0.0041		RBM8A	-0.312	<0.0001						LYST	-0.14	<0.0001																		HIF1A	0.013	<0.0001		ATP1A1	0.185	<0.0001
OOEP	-1.579	<0.0001		FMNL1	-0.248	<0.0001		IFRD1	-0.182	0.0001		CSK	-0.313	<0.0001						VTI1B	-0.14	0.0359																		FUS	0.013	<0.0001		UPP1	0.185	<0.0001
				CSTB	-0.248	<0.0001		MLLT6	-0.182	0.0003		TMEM238	-0.313	0.0113						RPL34	-0.141	<0.0001																		KMT2C	0.013	<0.0001		NAIP	0.185	<0.0001
				IL7R	-0.249	<0.0001		KRTCAP2	-0.183	0.0163		RAB18	-0.313	0.0002						PARP8	-0.141	<0.0001																		ZMYM2	0.012	<0.0001		ILK	0.184	<0.0001
				AAK1	-0.249	<0.0001		UTY	-0.183	0.0061		NIPBL	-0.315	<0.0001						CIR1	-0.141	<0.0001																		SP100	0.012	<0.0001		RCSD1	0.184	<0.0001
				YPEL5	-0.25	<0.0001		EFCAB14	-0.183	0.0071		KAT6A	-0.315	<0.0001						ARPC4	-0.141	<0.0001																		EIF4A2	0.012	<0.0001		SPECC1	0.184	<0.0001
				BRD7	-0.251	<0.0001		BPTF	-0.183	0.0207		MED13L	-0.315	0.0002						PTBP1	-0.141	0.0002																		LYST	0.012	<0.0001		STAT5A	0.184	<0.0001
				VSIR	-0.253	<0.0001		RAPGEF1	-0.183	0.0271		SF1	-0.316	<0.0001						TMED9	-0.141	0.0002																		USP24	0.012	0.0002		UBQLN1	0.184	0.0013
				MECP2	-0.255	<0.0001		PCF11	-0.184	0.0006		DYRK1A	-0.316	<0.0001						CRYBG1	-0.141	0.0013																		SEPTIN9	0.011	<0.0001		GSTP1	0.183	<0.0001
				AKT3	-0.256	<0.0001		RHOA	-0.185	<0.0001		SSBP3	-0.316	0.0009						TXNRD1	-0.142	<0.0001																		FAM49A	0.011	<0.0001		TPI1	0.183	<0.0001
				PSMB8-AS1	-0.256	<0.0001		ZNF721	-0.185	<0.0001		KRR1	-0.317	<0.0001						BTG1	-0.142	<0.0001																		ENTPD1	0.011	<0.0001		ITPR2	0.183	<0.0001
				ALOX5AP	-0.256	<0.0001		SNRPN	-0.185	<0.0001		SFPQ	-0.318	<0.0001						TAPBP	-0.142	<0.0001																		CDC42SE2	0.011	<0.0001		ERC1	0.183	<0.0001
				REL	-0.257	0.0073		NUMA1	-0.185	0.0005		AMD1	-0.318	<0.0001						DNAJA1	-0.142	<0.0001																		ARHGEF1	0.01	0.0038		RPL30	0.183	<0.0001
				WWP1	-0.257	<0.0001		IST1	-0.185	0.0005		BTBD9	-0.318	<0.0001						STK10	-0.142	0.0002																		DPYD	0.01	<0.0001		RPS7	0.183	<0.0001
				PIM1	-0.258	<0.0001		S1PR4	-0.186	<0.0001		G3BP2	-0.319	<0.0001						ACTG1	-0.143	<0.0001																		MDM4	0.01	<0.0001		ATP5MPL	0.182	<0.0001
				RELB	-0.26	<0.0001		RALA	-0.186	<0.0001		CDK17	-0.32	<0.0001						EIF5	-0.143	<0.0001																		HIPK2	0.008	<0.0001		TBXAS1	0.182	<0.0001
				TXK	-0.261	<0.0001		KBTBD2	-0.187	<0.0001		TAP2	-0.32	<0.0001						SSBP4	-0.143	<0.0001																		NCOA2	0.008	<0.0001		RAB11FIP1	0.182	<0.0001
				PPP1R35	-0.261	0.0017		TMEM259	-0.187	0.0136		CAMK1D	-0.32	<0.0001						HLA-DRA	-0.143	<0.0001																		SP110	0.008	0.0064		S100A9	0.182	0.0003
				TRADD	-0.262	<0.0001		OGA	-0.187	0.0167		TSPAN32	-0.322	0.0016						ATXN1	-0.143	0.0003																		UTY	0.008	<0.0001		ARPC1B	0.181	<0.0001
				ZFP36	-0.264	<0.0001		CCSER2	-0.188	<0.0001		RICTOR	-0.322	<0.0001						SYNE2	-0.144	<0.0001																		SLC8A1	0.008	<0.0001		PARVG	0.181	<0.0001
				YY1	-0.264	<0.0001		SSH2	-0.188	<0.0001		TMEM259	-0.323	<0.0001						RAPGEF1	-0.144	0.0001																		FBXO11	0.007	0.0132		MYL6	0.181	<0.0001
				RBMS1	-0.265	<0.0001		PRKX	-0.189	0.0016		SELENOH	-0.323	<0.0001						BOD1L1	-0.144	0.0009																		PPP6R3	0.006	<0.0001		CHMP3	0.181	<0.0001
				ERAP2	-0.266	<0.0001		ARPC3	-0.19	<0.0001		YY1	-0.323	<0.0001						PITPNC1	-0.144	0.0068																		SMG7	0.006	0.0029		RXRA	0.181	<0.0001
				ZFP36L1	-0.266	<0.0001		SATB1	-0.19	<0.0001		FBXW7	-0.323	<0.0001						SAMHD1	-0.145	0.0026																		NKTR	0.005	0.0003		RBM5	0.181	<0.0001
				MARCKSL1	-0.267	0.0002		IDS	-0.191	<0.0001		IER5	-0.323	<0.0001						MCL1	-0.145	<0.0001																		GAB2	0.005	0.0004		RPL7A	0.181	<0.0001
				RHOH	-0.268	<0.0001		FKBP5	-0.191	<0.0001		TMBIM4	-0.325	<0.0001						RNF19A	-0.145	<0.0001																		EHBP1L1	0.005	0.0009		IRS2	0.18	<0.0001
				FAM49B	-0.268	<0.0001		WDR33	-0.191	<0.0001		HIPK1	-0.325	<0.0001						EMC6	-0.145	0.0002																		ANKRD17	0.004	<0.0001		MIS18BP1	0.18	<0.0001
				DDIT4	-0.269	0.0002		H3F3A	-0.192	<0.0001		TMEM179B	-0.327	<0.0001						RPS5	-0.146	<0.0001																		NUP98	0.004	0.0101		CPNE8	0.18	<0.0001
				SELPLG	-0.27	<0.0001		TCF7	-0.192	<0.0001		CHCHD3	-0.327	0.0001						RPL7	-0.146	<0.0001																		CUX1	0.003	0.0002		RPL13	0.18	<0.0001
				TSPYL1	-0.272	0.0048		B4GALT1	-0.192	<0.0001		MRPS6	-0.328	<0.0001						ATP5F1D	-0.148	<0.0001																		OGFRL1	0.003	0.0035		NCF4	0.179	<0.0001
				NFATC2	-0.274	<0.0001		TXK	-0.193	0.0006		ALYREF	-0.328	0.0075						KLRK1	-0.148	0.0001																		RLF	0.003	0.0324		POLD4	0.179	<0.0001
				RAB11A	-0.275	<0.0001		RNASEK	-0.194	0.0020		MAPRE2	-0.329	<0.0001						PSMB9	-0.148	<0.0001																		MAP3K1	0.003	<0.0001		CCDC85B	0.179	<0.0001
				TUBB4B	-0.275	<0.0001		ARHGAP15	-0.194	<0.0001		ANKHD1	-0.329	<0.0001						RASSF5	-0.148	<0.0001																		NAIP	0.003	<0.0001		INPP4A	0.179	<0.0001
				DNAJB9	-0.279	<0.0001		NGDN	-0.195	<0.0001		SERTAD1	-0.329	0.0036						SLC38A2	-0.148	0.0002																		PPP3CA	0.003	<0.0001		ATP6V1E1	0.179	<0.0001
				MCL1	-0.279	<0.0001		ITGB1	-0.195	<0.0001		ARIH1	-0.33	<0.0001						MED15	-0.148	0.0024																		DDX17	0.002	<0.0001		SLC2A3	0.179	<0.0001
				HPCAL1	-0.279	<0.0001		TNFSF8	-0.196	<0.0001		CREM	-0.331	<0.0001						USP16	-0.149	<0.0001																		PHC3	0.001	<0.0001		MALAT1	0.179	<0.0001
				SLC2A4RG	-0.279	<0.0001		SNHG32	-0.196	<0.0001		HOOK2	-0.331	0.0002						SNHG1	-0.149	0.0016																		ANKRD44	0.001	<0.0001		NDUFA7	0.178	<0.0001
				PPP1R15A	-0.283	<0.0001		RRP1B	-0.196	<0.0001		ATP5F1E	-0.334	<0.0001						RPS27	-0.15	<0.0001																		ARGLU1	0.001	<0.0001		TMEM176A	0.178	<0.0001
				PGK1	-0.283	0.0310		ZFP36L2	-0.197	<0.0001		ABLIM1	-0.334	<0.0001						TLE5	-0.15	<0.0001																		ZNRF2	0.001	0.0001		CFP	0.178	<0.0001
				MHENCR	-0.284	<0.0001		SRSF7	-0.197	<0.0001		ZNF644	-0.335	<0.0001						PPP2R5C	-0.15	<0.0001																		EVI5	0.001	0.0156		ACTR1A	0.178	0.0007
				RPS4Y1	-0.286	<0.0001		RAB5A	-0.197	0.0002		CRYBG1	-0.335	0.0004						SUN2	-0.15	<0.0001																		ANKRD44	-0.001	<0.0001		NDUFS7	0.176	<0.0001
				ABCC1	-0.289	<0.0001		SLC38A2	-0.197	0.0008		ZFAND3	-0.336	<0.0001						CTBP1	-0.15	0.0006																		ARGLU1	-0.001	<0.0001		CPPED1	0.176	<0.0001
				S1PR4	-0.29	<0.0001		TNIK	-0.197	0.0078		PPP1R15A	-0.337	<0.0001						NGDN	-0.15	0.0156																		ZNRF2	-0.001	0.0001		POLE4	0.176	<0.0001
				MMP24OS	-0.291	<0.0001		PPP1CA	-0.198	0.0181		PLEKHA7	-0.339	<0.0001						PIGT	-0.15	0.0198																		EVI5	-0.001	0.0156		GCA	0.176	<0.0001
				DUSP1	-0.293	<0.0001		DNAJB1	-0.198	<0.0001		PDE4B	-0.34	0.0002						QRICH1	-0.15	0.0198																		PHC3	-0.001	<0.0001		MPHOSPH6	0.176	<0.0001
				TNFRSF1B	-0.297	<0.0001		CAMK4	-0.198	<0.0001		DDX6	-0.341	<0.0001						DUSP2	-0.151	<0.0001																		DDX17	-0.002	<0.0001		SOX4	0.176	<0.0001
				RNF7	-0.298	<0.0001		GPR183	-0.198	<0.0001		PPP6C	-0.341	0.0016						SELENOK	-0.151	<0.0001																		MAP3K1	-0.003	<0.0001		CCT7	0.176	0.0041
				DNAJA1	-0.299	<0.0001		RASA3	-0.198	0.0027		NEAT1	-0.342	0.0005						CIB1	-0.152	<0.0001																		NAIP	-0.003	<0.0001		PHPT1	0.175	<0.0001
				RASSF3	-0.302	<0.0001		RFTN1	-0.198	0.0273		GPATCH8	-0.342	<0.0001						BTG2	-0.152	<0.0001																		PPP3CA	-0.003	<0.0001		MFSD14C	0.175	<0.0001
				AHNAK	-0.305	<0.0001		CYTH1	-0.199	<0.0001		FAM117B	-0.342	<0.0001						TBRG1	-0.152	0.0008																		CUX1	-0.003	0.0002		LGALS2	0.175	<0.0001
				RWDD1	-0.305	<0.0001		KCMF1	-0.199	0.0011		JUNB	-0.344	<0.0001						IFI6	-0.152	0.0010																		OGFRL1	-0.003	0.0035		IDH2	0.175	0.0020
				NFKBIA	-0.306	<0.0001		CDK6	-0.199	0.0029		PTP4A2	-0.344	<0.0001						EEF1B2	-0.153	<0.0001																		RLF	-0.003	0.0324		TRIM28	0.175	0.0039
				IER5	-0.307	0.0191		EZR	-0.2	<0.0001		GOLPH3	-0.344	<0.0001						TRAF3IP3	-0.153	<0.0001																		ANKRD17	-0.004	<0.0001		EIF6	0.174	<0.0001
				BRI3	-0.315	<0.0001		KRAS	-0.2	<0.0001		STAT3	-0.345	<0.0001						CDK17	-0.153	<0.0001																		NUP98	-0.004	0.0101		LGALS1	0.174	<0.0001
				ARPC2	-0.316	<0.0001		AKAP9	-0.201	0.0113		MT-ATP6	-0.347	<0.0001						AIP	-0.153	<0.0001																		EHBP1L1	-0.005	0.0009		MRPS12	0.174	<0.0001
				PIM2	-0.317	<0.0001		BICRAL	-0.201	0.0184		MYLIP	-0.348	<0.0001						NR1D2	-0.153	<0.0001																		NKTR	-0.005	0.0003		HMOX1	0.174	<0.0001
				DDX21	-0.317	<0.0001		FAM102A	-0.202	<0.0001		NCK2	-0.348	<0.0001						RELA	-0.153	0.0239																		GAB2	-0.005	0.0004		MAPK14	0.174	<0.0001
				TTC39C	-0.323	<0.0001		RICTOR	-0.202	<0.0001		BCAS2	-0.348	<0.0001						GSPT1	-0.154	<0.0001																		PPP6R3	-0.006	<0.0001		SIAH2	0.173	<0.0001
				LDHA	-0.325	<0.0001		GSPT1	-0.203	<0.0001		HSPH1	-0.348	0.0021						SLC2A4RG	-0.154	<0.0001																		SMG7	-0.006	0.0029		TMEM154	0.173	<0.0001
				MBP	-0.327	<0.0001		CASP8	-0.203	<0.0001		DENND2D	-0.349	<0.0001						EIF3E	-0.155	<0.0001																		FBXO11	-0.007	0.0132		PTK2B	0.173	<0.0001
				SEMA4D	-0.329	<0.0001		NUP98	-0.203	<0.0001		MYO9B	-0.349	<0.0001						GPX4	-0.155	0.0346																		UTY	-0.008	<0.0001		CXCL16	0.172	<0.0001
				NFKB1	-0.332	<0.0001		RSBN1	-0.205	0.0004		DHX9	-0.349	<0.0001						PIP4K2A	-0.155	0.0001																		SLC8A1	-0.008	<0.0001		CD4	0.172	<0.0001
				TNFSF8	-0.339	<0.0001		RANBP2	-0.206	<0.0001		BCL7B	-0.349	0.0126						HERPUD2	-0.155	0.0024																		HIPK2	-0.008	<0.0001		PGP	0.172	<0.0001
				PABPN1	-0.34	<0.0001		RBMS1	-0.206	<0.0001		RNMT	-0.351	<0.0001						IFI16	-0.155	0.0475																		NCOA2	-0.008	<0.0001		RPL26	0.172	<0.0001
				ZFP36L2	-0.341	<0.0001		C7orf50	-0.206	0.0027		GTF3C1	-0.351	0.0122						RAB1B	-0.156	<0.0001																		SP110	-0.008	0.0064		PSMG2	0.172	0.0055
				SOCS1	-0.342	<0.0001		BAZ1A	-0.206	0.0149		ATP8A1	-0.357	<0.0001						PSMC3	-0.156	0.0029																		DPYD	-0.01	<0.0001		AP1B1	0.171	<0.0001
				UCP2	-0.343	<0.0001		ASH1L	-0.206	0.0283		TMEM258	-0.359	<0.0001						OST4	-0.157	<0.0001																		MDM4	-0.01	<0.0001		CNDP2	0.171	<0.0001
				UBE2S	-0.35	<0.0001		ARHGAP45	-0.207	<0.0001		ASXL1	-0.359	<0.0001						SH3BGRL3	-0.157	<0.0001																		ARHGEF1	-0.01	0.0038		R3HDM4	0.171	0.0001
				GRK2	-0.352	<0.0001		CITED2	-0.208	<0.0001		RSBN1	-0.364	<0.0001						PPP1R12A	-0.157	<0.0001																		FAM49A	-0.011	<0.0001		ZNHIT1	0.17	<0.0001
				DDX3X	-0.356	0.0420		PFN1	-0.209	<0.0001		SP3	-0.366	<0.0001						TNFRSF14	-0.157	0.0002																		ENTPD1	-0.011	<0.0001		CTSH	0.17	<0.0001
				BCL3	-0.359	<0.0001		ADAR	-0.209	<0.0001		BTG2	-0.37	<0.0001						TNIP1	-0.157	0.0005																		CDC42SE2	-0.011	<0.0001		NAA10	0.17	<0.0001
				PTP4A2	-0.363	<0.0001		GIMAP5	-0.209	<0.0001		ITPKB	-0.37	<0.0001						FAM53B	-0.158	<0.0001																		SEPTIN9	-0.011	<0.0001		ARHGAP24	0.17	<0.0001
				PIM3	-0.366	<0.0001		IQGAP2	-0.209	0.0043		USP36	-0.37	<0.0001						KRR1	-0.158	<0.0001																		LYST	-0.012	<0.0001		RPS28	0.17	<0.0001
				CD69	-0.367	<0.0001		CHD3	-0.211	<0.0001		EML4	-0.371	<0.0001						PRKCH	-0.159	<0.0001																		USP24	-0.012	0.0002		MAF1	0.17	0.0016
				ZNF331	-0.369	<0.0001		SMCHD1	-0.211	<0.0001		SURF4	-0.371	0.0057						APOBEC3G	-0.159	0.0088																		ZMYM2	-0.012	<0.0001		SSNA1	0.169	<0.0001
				OOEP	-0.374	<0.0001		IDI1	-0.212	<0.0001		SELENOK	-0.373	<0.0001						RPL39	-0.16	<0.0001																		SP100	-0.012	<0.0001		FBXO34	0.169	<0.0001
				PTGER4	-0.374	<0.0001		TNRC6B	-0.212	<0.0001		PYCR2	-0.374	<0.0001						CCNI	-0.16	<0.0001																		EIF4A2	-0.012	<0.0001		ELF2	0.169	<0.0001
				UBE2B	-0.377	<0.0001		PCNX1	-0.212	<0.0001		CYBC1	-0.375	<0.0001						YBX1	-0.16	<0.0001																		FUS	-0.013	<0.0001		NFATC2IP	0.169	<0.0001
				JUN	-0.38	<0.0001		CHD6	-0.212	0.0032		EIF4G2	-0.376	<0.0001						C12orf75	-0.16	<0.0001																		KMT2C	-0.013	<0.0001		DNAJB12	0.169	0.0014
				CCNY	-0.384	<0.0001		DAZAP1	-0.213	<0.0001		IDS	-0.376	<0.0001						PTPRJ	-0.16	<0.0001																		SPIDR	-0.013	<0.0001		SNRPB2	0.169	0.0482
				HSP90AB1	-0.385	<0.0001		HCST	-0.215	<0.0001		SLC9A3R1	-0.377	<0.0001						FBXO7	-0.16	<0.0001																		HIF1A	-0.013	<0.0001		PCMT1	0.168	<0.0001
				HIPK1	-0.389	0.0042		BTG1	-0.215	<0.0001		MAP3K2	-0.378	<0.0001						HECTD1	-0.16	0.0001																		INPP5D	-0.014	<0.0001		SYK	0.168	<0.0001
				MAP2K2	-0.389	<0.0001		DUSP1	-0.215	<0.0001		DYNC1H1	-0.38	<0.0001						TMA7	-0.161	<0.0001																		P2RY8	-0.014	0.0001		HEBP1	0.168	<0.0001
				HOOK2	-0.39	<0.0001		CCNY	-0.215	<0.0001		MAP7D1	-0.383	<0.0001						CALM1	-0.161	<0.0001																		ZNF516	-0.014	0.0018		OSBPL11	0.168	<0.0001
				PLEKHA7	-0.391	<0.0001		CHMP3	-0.215	<0.0001		TACC1	-0.383	<0.0001						KLRD1	-0.161	<0.0001																		MORF4L1	-0.015	0.0158		RPL18A	0.168	<0.0001
				RCSD1	-0.393	<0.0001		RORA	-0.215	<0.0001		CHD1	-0.386	<0.0001						BPTF	-0.161	0.0017																		PRKAG2	-0.015	0.0003		AURKAIP1	0.167	<0.0001
				CSRNP1	-0.405	<0.0001		TC2N	-0.215	<0.0001		RBM15B	-0.387	<0.0001						RPL38	-0.162	<0.0001																		GLS	-0.016	0.0002		IST1	0.167	<0.0001
				NCK2	-0.41	<0.0001		NLRP1	-0.215	<0.0001		GAREM1	-0.388	<0.0001						GAS5	-0.162	<0.0001																		SLC25A13	-0.016	0.0095		FGR	0.167	<0.0001
				DNAAF2	-0.414	<0.0001		MGAT5	-0.216	<0.0001		NDUFB3	-0.388	<0.0001						HLA-A	-0.162	<0.0001																		GNA13	-0.016	0.014		DENND10	0.167	<0.0001
				MYC	-0.416	<0.0001		TUBA4A	-0.217	<0.0001		SNX9	-0.39	<0.0001						YWHAQ	-0.162	<0.0001																		FNIP1	-0.017	<0.0001		CLASP2	0.167	<0.0001
				KDM6B	-0.417	<0.0001		RBM15B	-0.217	<0.0001		IFI16	-0.391	0.0001						SNHG5	-0.162	<0.0001																		HSP90AA1	-0.017	0.0347		CLMN	0.167	<0.0001
				MBD2	-0.421	<0.0001		KAT6B	-0.217	<0.0001		KLF9	-0.391	<0.0001						MXD4	-0.162	0.0002																		PLXDC2	-0.017	<0.0001		SLCO3A1	0.167	<0.0001
				BZW1	-0.431	<0.0001		MACF1	-0.217	0.0026		PSMB8-AS1	-0.392	<0.0001						MAML2	-0.163	0.0064																		PHIP	-0.018	<0.0001		CPNE3	0.167	0.0059
				S100A11	-0.432	<0.0001		INPP5D	-0.217	0.0101		ZFC3H1	-0.392	<0.0001						CBLB	-0.163	<0.0001																		FAU	-0.018	0.0024		OSTC	0.167	0.0148
				SLC2A3	-0.435	<0.0001		KLF2	-0.218	<0.0001		CCDC59	-0.393	<0.0001						RASSF1	-0.163	0.0040																		MKLN1	-0.018	<0.0001		CDC42	0.167	0.0324
				RBM15B	-0.436	<0.0001		BAZ2A	-0.218	<0.0001		PRKCQ-AS1	-0.395	<0.0001						PATL2	-0.163	0.0065																		CCNY	-0.018	0.0002		UBR3	0.166	<0.0001
				CYTOR	-0.466	<0.0001		HERC1	-0.218	0.0005		ZNF706	-0.396	<0.0001						LITAF	-0.164	<0.0001																		ITSN2	-0.019	<0.0001		MAN1A2	0.166	0.0232
				STXBP2	-0.473	<0.0001		S100A10	-0.219	<0.0001		JMY	-0.399	<0.0001						NR3C1	-0.164	<0.0001																		WIPF1	-0.019	0.0004		SNX17	0.165	<0.0001
				NR4A2	-0.485	<0.0001		FBXL3	-0.219	<0.0001		MYADM	-0.401	<0.0001						C1orf43	-0.164	<0.0001																		TGFBR2	-0.02	<0.0001		GNAI2	0.165	<0.0001
				AREG	-0.489	<0.0001		EPC2	-0.219	0.0013		RNF138	-0.402	<0.0001						CCSER2	-0.164	<0.0001																		YY1AP1	-0.02	0.0003		SEC14L1	0.165	<0.0001
				SGK1	-0.494	<0.0001		PRKCH	-0.221	<0.0001		FOSL2	-0.402	<0.0001						TRMT112	-0.164	0.0002																		PFKFB3	-0.02	0.0017		PHF20	0.165	<0.0001
				JUNB	-0.511	<0.0001		RABGAP1L	-0.221	0.0188		ARHGAP25	-0.403	<0.0001						ATP5F1E	-0.165	<0.0001																		RAB2A	-0.02	0.0052		CCDC91	0.165	<0.0001
				PTPN22	-0.514	<0.0001		WSB1	-0.222	<0.0001		ARPC2	-0.403	<0.0001						ACTR3	-0.165	<0.0001																		KYNU	-0.021	<0.0001		JAML	0.164	<0.0001
				BTG2	-0.523	<0.0001		HNRNPUL1	-0.223	<0.0001		RNF139	-0.403	<0.0001						PPDPF	-0.165	<0.0001																		KDM5A	-0.021	<0.0001		STX8	0.164	<0.0001
				FKBP5	-0.54	<0.0001		NR3C1	-0.223	<0.0001		CREBBP	-0.407	<0.0001						MCTP2	-0.165	0.0001																		CSNK1A1	-0.021	0.001		TIMM13	0.164	<0.0001
				RPS26	-0.558	<0.0001		RPS6KA3	-0.223	<0.0001		PPP1CB	-0.407	<0.0001						FOS	-0.166	<0.0001																		ANKRD11	-0.022	<0.0001		SPNS1	0.164	<0.0001
				SOCS3	-0.581	<0.0001		MT-ND3	-0.224	<0.0001		RUNX3	-0.409	<0.0001						COX7C	-0.167	<0.0001																		UBE3A	-0.022	<0.0001		KMT2C	0.164	<0.0001
				FOS	-0.607	<0.0001		GAPDH	-0.224	<0.0001		SMC5	-0.409	<0.0001						NLRC5	-0.167	<0.0001																		STK24	-0.022	0.0002		ADIPOR1	0.164	0.0268
				CHMP3	-0.665	<0.0001		RBM38	-0.225	<0.0001		GNA13	-0.409	<0.0001						INPP4A	-0.168	0.0099																		STK17B	-0.023	0.0018		CDKN2D	0.163	<0.0001
				SLC25A6	-0.735	<0.0001		FAAH2	-0.225	0.0374		VPS37B	-0.41	<0.0001						ARHGDIA	-0.169	<0.0001																		ELMO1	-0.023	<0.0001		SLC66A3	0.163	<0.0001
				FOSB	-0.789	<0.0001		CORO1A	-0.226	<0.0001		RPS27	-0.411	<0.0001						RGCC	-0.169	0.0004																		DISC1	-0.023	<0.0001		RNASE6	0.163	<0.0001
				CD81	-0.803	<0.0001		KLF3	-0.228	<0.0001		HSPA5	-0.411	<0.0001						TMEM259	-0.169	0.0420																		SET	-0.023	<0.0001		HPCAL1	0.162	<0.0001
								ABLIM1	-0.228	<0.0001		MAPK1IP1L	-0.411	<0.0001						CBX3	-0.17	0.0328																		PLCL2	-0.023	<0.0001		LARP4B	0.162	<0.0001
								FTL	-0.229	<0.0001		TNKS2	-0.411	<0.0001						HLA-C	-0.17	<0.0001																		DHX15	-0.023	0.0179		RHOG	0.162	<0.0001
								PTGER4	-0.23	<0.0001		CCNT1	-0.411	<0.0001						ITGAL	-0.17	<0.0001																		LRMDA	-0.025	<0.0001		FLI1	0.162	<0.0001
								CSNK1G2	-0.23	<0.0001		HIF1A	-0.412	<0.0001						RASGRP1	-0.17	<0.0001																		UTRN	-0.025	<0.0001		SLC38A10	0.162	<0.0001
								MTFP1	-0.23	<0.0001		PPP1R16B	-0.413	<0.0001						SASH3	-0.17	0.0154																		CDC37	-0.025	0.0001		SUPT6H	0.162	<0.0001
								DOCK10	-0.231	<0.0001		KLHL24	-0.415	<0.0001						CUTA	-0.171	<0.0001																		ATF6	-0.027	<0.0001		RBM23	0.162	<0.0001
								FOXO1	-0.231	<0.0001		HNRNPL	-0.417	<0.0001						IER2	-0.171	<0.0001																		EIF4G3	-0.027	0.0199		SLC15A3	0.162	<0.0001
								RETREG1	-0.232	0.0014		CORO7	-0.417	<0.0001						APMAP	-0.171	<0.0001																		CCNL1	-0.027	<0.0001		CEP170	0.162	<0.0001
								NSD1	-0.232	0.0066		YBX1	-0.419	<0.0001						SRSF3	-0.171	<0.0001																		RTN4	-0.027	0.0015		EIF2AK4	0.162	<0.0001
								C1orf43	-0.233	<0.0001		ESYT2	-0.419	<0.0001						UBL3	-0.171	<0.0001																		ACADVL	-0.027	0.0028		KIF13A	0.162	<0.0001
								SMAP2	-0.235	<0.0001		MED30	-0.419	<0.0001						RPS8	-0.172	<0.0001																		MTMR3	-0.027	0.0179		MRPL41	0.161	<0.0001
								CD6	-0.235	<0.0001		STXBP2	-0.422	<0.0001						CALR	-0.172	<0.0001																		NFKBIZ	-0.028	0.0024		PKN1	0.161	<0.0001
								UTRN	-0.235	<0.0001		TUBB4B	-0.423	<0.0001						GOLGA4	-0.172	<0.0001																		R3HCC1L	-0.029	<0.0001		HLA-B	0.161	<0.0001
								CCDC91	-0.235	<0.0001		RAB1A	-0.424	<0.0001						TMEM123	-0.173	0.0033																		KDM7A	-0.029	0.0072		CISD3	0.161	<0.0001
								RASGRP1	-0.236	<0.0001		CEMIP2	-0.425	<0.0001						PRKCB	-0.173	<0.0001																		SRGAP2	-0.029	0.0011		MRPL28	0.161	<0.0001
								MAZ	-0.237	<0.0001		HIST1H1E	-0.426	<0.0001						MAZ	-0.173	<0.0001																		ETS2	-0.029	0.0012		SUPT4H1	0.16	<0.0001
								OGDH	-0.237	<0.0001		RWDD1	-0.427	<0.0001						TMF1	-0.174	<0.0001																		HLA-DQA1	-0.031	<0.0001		SPG7	0.16	<0.0001
								MPZL3	-0.238	<0.0001		EXOSC6	-0.427	<0.0001						EML4	-0.175	<0.0001																		TBC1D5	-0.031	<0.0001		SFMBT2	0.16	<0.0001
								MBD5	-0.238	0.0239		RNF125	-0.431	<0.0001						POLR2A	-0.175	<0.0001																		AOAH	-0.031	<0.0001		ISCU	0.16	0.0046
								ARL4C	-0.239	<0.0001		API5	-0.431	<0.0001						ABT1	-0.175	<0.0001																		IL10RA	-0.031	<0.0001		SNW1	0.16	0.0182
								RNF4	-0.239	<0.0001		SIPA1L1	-0.432	<0.0001						NPM1	-0.176	<0.0001																		CLASP2	-0.031	<0.0001		MIEN1	0.159	<0.0001
								RALGAPA1	-0.239	<0.0001		RNF38	-0.435	<0.0001						NSA2	-0.176	<0.0001																		POU2F1	-0.031	0.0005		TIMM8B	0.159	<0.0001
								COTL1	-0.24	0.0006		MSL2	-0.435	<0.0001						PPP1R15A	-0.176	<0.0001																		PREX1	-0.032	<0.0001		RABEP1	0.159	<0.0001
								MBP	-0.24	<0.0001		FAM177A1	-0.436	<0.0001						ZNFX1	-0.176	0.0005																		KDM2A	-0.032	0.0024		SSR1	0.159	0.0346
								NFATC2	-0.241	<0.0001		IDI1	-0.44	<0.0001						PCBP1	-0.177	<0.0001																		USP34	-0.034	<0.0001		SERINC1	0.159	0.0434
								TDG	-0.241	<0.0001		LATS1	-0.442	<0.0001						UTRN	-0.177	<0.0001																		JAK2	-0.034	<0.0001		SMS	0.158	<0.0001
								UBQLN1	-0.244	<0.0001		PER1	-0.444	<0.0001						DNAJB6	-0.177	<0.0001																		RBPJ	-0.034	0.0004		TUT7	0.158	<0.0001
								UFL1	-0.244	<0.0001		DDT	-0.447	<0.0001						PRPF38B	-0.177	0.0003																		ADPGK	-0.034	0.0076		UBXN4	0.158	<0.0001
								COPB1	-0.245	<0.0001		TMF1	-0.448	<0.0001						UBC	-0.178	<0.0001																		ATAD2B	-0.034	0.0273		BABAM2	0.158	<0.0001
								KDM6B	-0.246	<0.0001		CUL3	-0.449	<0.0001						FLNA	-0.178	<0.0001																		PIAS1	-0.035	<0.0001		NCOA1	0.158	<0.0001
								WWP1	-0.246	0.0001		TOB1	-0.45	<0.0001						ADSS	-0.178	<0.0001																		DDX39B	-0.035	<0.0001		VHL	0.158	0.0013
								RGCC	-0.247	<0.0001		FBXO33	-0.45	<0.0001						PKN1	-0.179	<0.0001																		USP25	-0.036	<0.0001		SNF8	0.157	<0.0001
								MON2	-0.247	0.0005		NR1D2	-0.45	<0.0001						SELPLG	-0.179	<0.0001																		PER1	-0.036	<0.0001		MRPS34	0.157	<0.0001
								IL7R	-0.249	<0.0001		MT-ND2	-0.452	<0.0001						NUCKS1	-0.18	<0.0001																		ZFAS1	-0.036	0.0013		ERGIC1	0.157	<0.0001
								PDCD4	-0.249	<0.0001		TRAC	-0.452	<0.0001						TCF7	-0.181	<0.0001																		UBE2E2	-0.037	<0.0001		PRKACA	0.157	<0.0001
								ITGA6	-0.249	<0.0001		MRPL57	-0.453	<0.0001						HLA-E	-0.181	<0.0001																		SMG1	-0.037	0.0003		NDUFAF3	0.157	<0.0001
								NCOA7	-0.249	0.0002		CPSF6	-0.453	<0.0001						ZNF217	-0.182	0.0007																		PARVG	-0.037	0.0462		REEP5	0.156	<0.0001
								ARID5B	-0.252	<0.0001		PPP2CA	-0.458	<0.0001						MT-ND6	-0.183	<0.0001																		OGA	-0.038	<0.0001		MICOS10	0.156	<0.0001
								STAT5B	-0.252	<0.0001		SIK3	-0.46	<0.0001						NCOA2	-0.183	0.0020																		UBR5	-0.039	<0.0001		HLA-F	0.156	<0.0001
								IL10RA	-0.253	<0.0001		CCNH	-0.461	<0.0001						CLSTN1	-0.183	0.0093																		GIT2	-0.039	0.0109		RBM6	0.156	<0.0001
								CD27	-0.254	0.0003		DNTTIP2	-0.461	<0.0001						STOM	-0.184	<0.0001																		WAC	-0.04	0.0007		STK17B	0.156	<0.0001
								RNF145	-0.254	<0.0001		ZNF331	-0.463	<0.0001						MBD2	-0.184	0.0002																		SMCHD1	-0.041	<0.0001		LPP	0.156	<0.0001
								GON4L	-0.254	0.0005		RANBP2	-0.464	<0.0001						RPL22	-0.185	<0.0001																		WDR70	-0.041	<0.0001		RPL22L1	0.155	<0.0001
								SNHG16	-0.255	<0.0001		ZNF609	-0.469	<0.0001						TRERF1	-0.185	0.0001																		HERPUD1	-0.041	<0.0001		EAF1	0.155	<0.0001
								JMY	-0.255	<0.0001		LSM14A	-0.471	<0.0001						TPP2	-0.186	<0.0001																		PSPC1	-0.041	0.0028		TOLLIP	0.155	<0.0001
								CLEC2D	-0.255	<0.0001		UBQLN1	-0.473	<0.0001						CCL5	-0.186	<0.0001																		CNTRL	-0.041	0.0065		DGKZ	0.155	<0.0001
								JUND	-0.256	<0.0001		RNF7	-0.479	<0.0001						CSRNP1	-0.186	<0.0001																		TYROBP	-0.042	0.0031		EIF4G3	0.155	<0.0001
								SLFN5	-0.257	<0.0001		PDE4D	-0.481	<0.0001						ST3GAL1	-0.186	0.0002																		ITCH	-0.043	<0.0001		FCHSD2	0.155	<0.0001
								ANKRD36	-0.258	0.0013		S100A11	-0.483	<0.0001						ITPKB	-0.187	0.0438																		TBL1XR1	-0.043	0.0371		RPS16	0.155	<0.0001
								USP9Y	-0.258	0.0022		RLF	-0.484	<0.0001						NKG7	-0.187	<0.0001																		USP8	-0.043	<0.0001		PPP4R3B	0.155	0.0003
								PAFAH1B1	-0.259	<0.0001		CRY1	-0.486	<0.0001						MRPL54	-0.187	<0.0001																		ELF2	-0.043	0.0004		SF3B6	0.155	0.0088
								SGTB	-0.259	<0.0001		SBDS	-0.488	<0.0001						SURF4	-0.187	<0.0001																		KMT2E	-0.044	<0.0001		NDUFB7	0.154	<0.0001
								CSTB	-0.26	0.0492		REL	-0.488	<0.0001						S1PR1	-0.187	0.0001																		COP1	-0.044	0.0001		ARRDC1	0.154	<0.0001
								BOD1L1	-0.26	<0.0001		FBXO11	-0.49	<0.0001						SMDT1	-0.188	<0.0001																		NEK7	-0.044	0.0098		RBM42	0.154	<0.0001
								CD55	-0.261	<0.0001		MAPK8	-0.501	<0.0001						ARL4C	-0.188	<0.0001																		ATP11A	-0.045	0.0005		HNMT	0.154	<0.0001
								IER5	-0.261	<0.0001		RPL41	-0.508	<0.0001						N4BP1	-0.188	<0.0001																		HLA-DMB	-0.045	0.0005		SELENOS	0.154	<0.0001
								KLF12	-0.261	<0.0001		BRAF	-0.509	<0.0001						ZEB2	-0.189	<0.0001																		TCERG1	-0.045	0.0013		ARHGAP9	0.154	0.0004
								UQCR10	-0.262	0.0016		UQCR10	-0.511	<0.0001						ITM2A	-0.189	0.0020																		KDM4C	-0.047	<0.0001		LASP1	0.154	0.0005
								SYNE2	-0.262	<0.0001		RBM38	-0.514	<0.0001						GZMM	-0.19	<0.0001																		ALOX5	-0.047	0.0177		DECR1	0.153	<0.0001
								ATXN1	-0.262	0.0001		AREG	-0.523	<0.0001						MBP	-0.19	<0.0001																		FTH1	-0.048	0.0089		SNX10	0.153	<0.0001
								FUS	-0.263	<0.0001		UBE2B	-0.525	<0.0001						DNAJB1	-0.19	<0.0001																		RIPOR2	-0.048	<0.0001		TMEM219	0.153	<0.0001
								PHC3	-0.263	<0.0001		ARL4A	-0.526	<0.0001						BRD4	-0.19	<0.0001																		MAML3	-0.049	<0.0001		UBL5	0.153	<0.0001
								FRYL	-0.263	0.0006		CHMP3	-0.528	<0.0001						SLU7	-0.19	<0.0001																		RAB7A	-0.049	0.0009		FYB1	0.153	<0.0001
								EBLN3P	-0.264	<0.0001		MT-CO2	-0.53	<0.0001						CCNDBP1	-0.19	<0.0001																		DIAPH2	-0.05	<0.0001		NCOA2	0.153	<0.0001
								TOB1	-0.265	<0.0001		RGCC	-0.53	<0.0001						SLBP	-0.19	<0.0001																		ADK	-0.05	<0.0001		GNB4	0.153	<0.0001
								ZEB1	-0.265	<0.0001		PTGER4	-0.535	<0.0001						GTPBP6	-0.19	0.0016																		WASHC4	-0.05	0.0002		AK2	0.153	<0.0001
								TESPA1	-0.267	<0.0001		MT-CYB	-0.539	<0.0001						RPS13	-0.191	<0.0001																		ARHGDIA	-0.05	0.0011		PTTG1IP	0.152	<0.0001
								HIVEP2	-0.267	<0.0001		LMBR1	-0.545	<0.0001						LDHB	-0.191	<0.0001																		PBRM1	-0.05	0.003		NDUFV3	0.152	<0.0001
								MAP7D1	-0.267	<0.0001		OSER1	-0.56	<0.0001						KLF3	-0.191	<0.0001																		IFNGR1	-0.051	<0.0001		FLII	0.152	<0.0001
								CREBBP	-0.267	<0.0001		PYHIN1	-0.561	<0.0001						PDCD4	-0.191	<0.0001																		TOP1	-0.051	0.0004		NFAT5	0.152	<0.0001
								ACTR3	-0.268	0.0018		NFKB1	-0.564	<0.0001						DERL1	-0.191	<0.0001																		ARHGAP15	-0.052	<0.0001		CPD	0.152	<0.0001
								HECA	-0.268	<0.0001		MT-ND5	-0.566	<0.0001						RABGAP1L	-0.192	<0.0001																		SCLT1	-0.053	<0.0001		SNRPD1	0.152	<0.0001
								ATP5F1C	-0.269	0.0122		RAB5IF	-0.58	<0.0001						RAB5C	-0.192	<0.0001																		GRK3	-0.053	<0.0001		ZNF385A	0.151	<0.0001
								CD5	-0.27	<0.0001		GIMAP4	-0.582	<0.0001						ARAP2	-0.192	<0.0001																		USP15	-0.054	<0.0001		UQCR11	0.151	<0.0001
								EML4	-0.27	<0.0001		MAZ	-0.597	<0.0001						INPP4B	-0.193	0.0009																		CCDC88A	-0.054	0.0014		STAT3	0.151	<0.0001
								MECP2	-0.27	<0.0001		RPS10	-0.6	<0.0001						HNRNPF	-0.193	<0.0001																		RPS27	-0.055	0.0004		UVRAG	0.151	<0.0001
								SERPINB9	-0.27	0.0015		ZNF394	-0.609	<0.0001						KCMF1	-0.193	0.0009																		H3F3A	-0.055	0.0106		TRIM25	0.151	<0.0001
								USP16	-0.272	<0.0001		GIMAP5	-0.611	<0.0001						RANBP2	-0.194	<0.0001																		CREBBP	-0.056	0.0158		HLA-DRB1	0.151	<0.0001
								P2RY10	-0.272	<0.0001		UBL3	-0.616	<0.0001						TMEM181	-0.194	0.0034																		TGFB1	-0.056	0.0051		ARHGAP31	0.151	<0.0001
								PREX1	-0.273	<0.0001		IRF2BP2	-0.628	<0.0001						THRAP3	-0.196	<0.0001																		DGKD	-0.057	0.0001		TANK	0.151	<0.0001
								GPRIN3	-0.274	<0.0001		MAPKAPK2	-0.639	<0.0001						GLTP	-0.196	<0.0001																		ROCK1	-0.058	<0.0001		RPL37	0.151	<0.0001
								CASK	-0.274	<0.0001		IFRD1	-0.64	<0.0001						PREX1	-0.197	<0.0001																		WASF2	-0.059	<0.0001		RPL19	0.151	<0.0001
								PDE4D	-0.277	<0.0001		BHLHE40	-0.64	<0.0001						ELL2	-0.197	<0.0001																		NSD1	-0.059	<0.0001		TMEM230	0.151	0.0159
								KLHL24	-0.277	<0.0001		MT-ND4	-0.641	<0.0001						UQCRFS1	-0.198	<0.0001																		HLA-B	-0.06	0.0008		CTSA	0.15	<0.0001
								BCL2	-0.277	<0.0001		YPEL5	-0.65	<0.0001						FLI1	-0.198	0.0006																		RNF111	-0.06	0.0035		MVP	0.15	<0.0001
								PLEKHA7	-0.278	0.0411		MT-ATP8	-0.656	<0.0001						ARNTL	-0.198	<0.0001																		ABHD2	-0.06	<0.0001		SNRNP70	0.15	<0.0001
								TCP11L2	-0.28	<0.0001		GIMAP7	-0.658	<0.0001						USP11	-0.198	0.0117																		CSNK1D	-0.06	0.0051		JAZF1	0.15	<0.0001
								MARCH7	-0.28	<0.0001		MT-CO3	-0.661	<0.0001						CLEC2D	-0.2	<0.0001																		CARS2	-0.06	0.0111		CLK1	0.15	0.0009
								YPEL5	-0.283	<0.0001		ZBTB1	-0.679	<0.0001						MATK	-0.2	<0.0001																		ADAM10	-0.061	<0.0001		TRMT112	0.149	<0.0001
								SERTAD1	-0.283	<0.0001		CSRNP1	-0.683	<0.0001						CCNY	-0.2	<0.0001																		ADD3	-0.061	<0.0001		TMEM167A	0.149	<0.0001
								NLRC5	-0.283	<0.0001		MIDN	-0.683	<0.0001						ANKRD11	-0.201	<0.0001																		RPL10	-0.061	0.0003		TMBIM4	0.149	<0.0001
								RAPGEF6	-0.283	<0.0001		CCNY	-0.699	<0.0001						PRKX	-0.202	<0.0001																		TNKS2	-0.061	0.0003		ATF4	0.149	<0.0001
								GABARAP	-0.285	<0.0001		STEAP1B	-0.71	<0.0001						PTS	-0.202	<0.0001																		CSF1R	-0.061	0.0007		BAZ2B	0.149	<0.0001
								COX5A	-0.288	0.0004		MT-ND6	-0.711	<0.0001						FBXO32	-0.202	<0.0001																		ATXN1	-0.061	<0.0001		YBX3	0.149	<0.0001
								BIRC3	-0.289	<0.0001		TNFAIP3	-0.72	<0.0001						HERPUD1	-0.203	<0.0001																		LDLRAD4	-0.061	<0.0001		UCP2	0.149	<0.0001
								DIPK1A	-0.289	<0.0001		SLC25A6	-0.724	<0.0001						PTPN22	-0.203	<0.0001																		TBC1D15	-0.061	<0.0001		MRPS15	0.149	<0.0001
								GBP5	-0.29	<0.0001		GRK2	-0.731	<0.0001						CCDC12	-0.203	<0.0001																		FAR1	-0.062	0.0016		SNHG8	0.149	0.0194
								ARRDC2	-0.291	<0.0001		ELL2	-0.732	<0.0001						HMGB2	-0.204	<0.0001																		LUC7L2	-0.062	<0.0001		NDUFA3	0.148	<0.0001
								NR1D2	-0.291	<0.0001		NR4A2	-0.739	<0.0001						GRK2	-0.204	<0.0001																		MED13	-0.062	0.0018		PTPRJ	0.148	<0.0001
								CCNH	-0.294	<0.0001		MT-ND1	-0.752	<0.0001						TOB1	-0.204	<0.0001																		SRSF4	-0.063	<0.0001		KIF1B	0.148	<0.0001
								PIK3CD	-0.295	<0.0001		NFKBIA	-0.754	<0.0001						TMEM258	-0.205	<0.0001																		TRAK1	-0.063	0.004		PPP1R14B	0.148	<0.0001
								AKT3	-0.296	<0.0001		CBX4	-0.759	<0.0001						IL10RA	-0.205	<0.0001																		WAPL	-0.064	<0.0001		ORMDL1	0.148	0.0002
								SPTBN1	-0.297	<0.0001		MT-CO1	-0.841	<0.0001						FBXO11	-0.205	0.0001																		KTN1	-0.064	0.0031		PPP6C	0.148	0.0019
								ZYX	-0.299	<0.0001		CD81	-0.947	<0.0001						RPLP1	-0.206	<0.0001																		TET3	-0.064	0.0129		FTX	0.147	<0.0001
								CRYBG1	-0.3	<0.0001		MT-ND3	-0.955	<0.0001						TUBA1B	-0.206	<0.0001																		MEF2A	-0.065	<0.0001		RPL24	0.147	<0.0001
								PACS1	-0.301	<0.0001		DHFR	-1.005	<0.0001						CHIC2	-0.207	<0.0001																		RSRP1	-0.065	<0.0001		RNF11	0.147	0.0486
								PRKCA	-0.302	<0.0001		MT-ND4L	-1.019	<0.0001						DAZAP1	-0.207	<0.0001																		H2AFY	-0.065	<0.0001		PTPN12	0.146	<0.0001
								AP3M2	-0.303	<0.0001		OOEP	-1.613	<0.0001						STXBP2	-0.207	<0.0001																		FLI1	-0.065	<0.0001		FRY	0.146	<0.0001
								GATA3	-0.303	<0.0001										RPL41	-0.208	<0.0001																		MYCBP2	-0.066	<0.0001		C5AR1	0.146	<0.0001
								ITK	-0.304	<0.0001										SH2D1A	-0.208	<0.0001																		NIPBL	-0.066	<0.0001		MEGF9	0.145	<0.0001
								TSC22D3	-0.305	<0.0001										BTN3A1	-0.209	<0.0001																		RGS2	-0.066	<0.0001		TXNDC11	0.145	<0.0001
								IRF9	-0.305	<0.0001										NIBAN1	-0.21	<0.0001																		TRAPPC10	-0.066	0.0166		PARP4	0.145	<0.0001
								ZBTB20	-0.307	<0.0001										CAMK1D	-0.21	0.0017																		CLIP1	-0.067	0.0218		TXNIP	0.145	0.0019
								ZNFX1	-0.309	<0.0001										GNG2	-0.211	<0.0001																		WDFY3	-0.068	0.0002		MFF	0.145	0.0039
								P2RY8	-0.31	<0.0001										RNF166	-0.211	<0.0001																		STK10	-0.069	<0.0001		ALKBH5	0.145	0.0371
								MT2A	-0.311	0.0100										FYN	-0.212	<0.0001																		RAP1A	-0.069	<0.0001		SPPL2A	0.144	<0.0001
								SAMSN1	-0.313	<0.0001										RNF126	-0.212	<0.0001																		RABGAP1L	-0.07	<0.0001		TRA2A	0.144	<0.0001
								BACH2	-0.313	<0.0001										PSME4	-0.212	<0.0001																		FOXO1	-0.07	<0.0001		MAX	0.144	0.0031
								ARL4A	-0.314	<0.0001										KRAS	-0.212	<0.0001																		NAP1L1	-0.07	0.0014		CIAO2B	0.143	<0.0001
								STAT1	-0.314	<0.0001										ATF7IP2	-0.214	0.0002																		UBE2W	-0.071	0.0033		COPE	0.143	<0.0001
								SNHG5	-0.316	<0.0001										DIP2A	-0.214	<0.0001																		ACTR2	-0.072	0.0091		REX1BD	0.143	<0.0001
								DHX36	-0.316	<0.0001										KBTBD2	-0.214	<0.0001																		NACA	-0.073	0.013		WWP2	0.143	<0.0001
								FAM177A1	-0.318	<0.0001										DDX21	-0.215	0.0002																		SULF2	-0.073	<0.0001		ARRB2	0.143	<0.0001
								TBC1D15	-0.32	<0.0001										PYHIN1	-0.215	<0.0001																		PLEKHM1	-0.073	0.0127		CELF1	0.143	<0.0001
								MYLIP	-0.321	<0.0001										GRAP2	-0.215	<0.0001																		DYRK1A	-0.074	0.0309		ARPC5	0.143	<0.0001
								ARAP2	-0.321	<0.0001										MT-ND4L	-0.216	<0.0001																		DOCK5	-0.074	<0.0001		FBRS	0.143	0.0006
								TENT5C	-0.322	<0.0001										KLF2	-0.217	<0.0001																		C9orf72	-0.074	0.0139		ZFP36L2	0.143	0.0254
								TSPYL1	-0.323	<0.0001										MMP24OS	-0.217	<0.0001																		ATP9B	-0.075	<0.0001		PSMA6	0.142	<0.0001
								ABCC1	-0.325	<0.0001										STAT5B	-0.217	0.0130																		RAPGEF1	-0.075	0.0071		MIDN	0.142	<0.0001
								PDE4B	-0.326	<0.0001										EVI2B	-0.218	0.0039																		BRD4	-0.075	<0.0001		ITGAM	0.142	<0.0001
								FOSB	-0.328	<0.0001										NUCB2	-0.218	0.0376																		HCK	-0.075	<0.0001		BAZ2A	0.142	<0.0001
								ACTB	-0.329	<0.0001										DDIT4	-0.218	<0.0001																		BTG1	-0.075	0.0001		MCRIP1	0.142	<0.0001
								WDR1	-0.33	0.0001										RNF115	-0.218	<0.0001																		ATP2A2	-0.076	<0.0001		CLIC1	0.142	<0.0001
								PIK3R1	-0.33	<0.0001										COPB1	-0.218	<0.0001																		MAP4K4	-0.076	<0.0001		CCNL1	0.142	<0.0001
								SORL1	-0.333	<0.0001										RNF7	-0.219	<0.0001																		FOXJ3	-0.076	0.0026		PLCL2	0.142	<0.0001
								ACTG1	-0.335	<0.0001										ATG12	-0.219	<0.0001																		ZFAND6	-0.077	0.0031		CSTA	0.142	<0.0001
								SESN3	-0.337	<0.0001										SLFN12L	-0.219	0.0012																		CD86	-0.077	<0.0001		MYO9B	0.142	<0.0001
								TSHZ2	-0.337	<0.0001										ATP5MD	-0.22	<0.0001																		DEK	-0.077	<0.0001		ATF6B	0.142	0.0253
								SEMA4D	-0.341	<0.0001										SSBP1	-0.22	<0.0001																		SH3KBP1	-0.078	<0.0001		SHISA5	0.141	<0.0001
								TUBA1A	-0.342	<0.0001										ADRM1	-0.22	<0.0001																		SRSF2	-0.078	0.0016		SEM1	0.141	<0.0001
								OOEP	-0.344	<0.0001										RHOH	-0.221	<0.0001																		FBXL17	-0.078	0.0056		SMARCD3	0.141	<0.0001
								AFF1	-0.344	<0.0001										RUNX3	-0.221	<0.0001																		INPP4A	-0.079	<0.0001		TUBA1C	0.141	<0.0001
								PIK3IP1	-0.345	<0.0001										NAPA	-0.221	<0.0001																		ARFGEF1	-0.079	<0.0001		TAOK3	0.141	<0.0001
								CD81	-0.345	<0.0001										MCRIP1	-0.221	<0.0001																		SRSF3	-0.079	<0.0001		GNAQ	0.141	<0.0001
								PRKY	-0.348	<0.0001										PPA1	-0.222	0.0015																		DUSP1	-0.08	<0.0001		HLA-A	0.141	<0.0001
								MT-ATP8	-0.351	<0.0001										MYADM	-0.222	<0.0001																		STK3	-0.08	<0.0001		UFM1	0.141	0.0002
								CLIC1	-0.353	<0.0001										SYNE1	-0.222	<0.0001																		TCF12	-0.081	<0.0001		SNRPF	0.141	0.0008
								TNFAIP3	-0.354	<0.0001										B4GALT1	-0.222	<0.0001																		ARID4B	-0.082	<0.0001		GNG10	0.14	<0.0001
								PAG1	-0.357	<0.0001										GTF3C1	-0.222	<0.0001																		MINK1	-0.082	0.0059		TNFSF8	0.14	<0.0001
								CNOT6L	-0.357	<0.0001										IDS	-0.223	<0.0001																		CCDC88B	-0.082	0.0435		PTBP1	0.14	0.0003
								GNG5	-0.358	<0.0001										MAP7D1	-0.223	<0.0001																		MAP3K5	-0.083	<0.0001		ATP5MF	0.139	<0.0001
								INTS6	-0.358	<0.0001										TXNIP	-0.224	<0.0001																		SENP5	-0.083	<0.0001		ARHGAP30	0.139	<0.0001
								PRELID1	-0.359	0.0190										MT-ND5	-0.224	<0.0001																		SMAD2	-0.083	0.014		SLC49A4	0.139	<0.0001
								GRK2	-0.359	<0.0001										FGFBP2	-0.224	<0.0001																		ERBIN	-0.084	0.0433		SPSB3	0.139	<0.0001
								NIBAN1	-0.359	<0.0001										CD69	-0.225	<0.0001																		CHSY1	-0.084	0.0483		TKT	0.139	<0.0001
								RNF125	-0.36	<0.0001										ATP1B3	-0.225	<0.0001																		CHD1	-0.085	<0.0001		SH3BGRL3	0.138	<0.0001
								CSGALNACT1	-0.36	<0.0001										STAT4	-0.226	<0.0001																		XRN1	-0.085	<0.0001		DOK2	0.138	<0.0001
								BIRC2	-0.363	<0.0001										TGFBR3	-0.227	<0.0001																		SCAF11	-0.085	<0.0001		AKR1A1	0.138	<0.0001
								DENND6A	-0.364	<0.0001										RHOC	-0.229	<0.0001																		NEAT1	-0.085	<0.0001		ATF6	0.138	<0.0001
								GSTP1	-0.366	0.0396										SYAP1	-0.229	<0.0001																		ENSA	-0.085	0.0403		NDUFB5	0.138	<0.0001
								UBE2S	-0.369	<0.0001										TGFBR2	-0.23	<0.0001																		XYLT1	-0.086	<0.0001		PLCB2	0.137	<0.0001
								CD69	-0.371	<0.0001										ROMO1	-0.23	<0.0001																		DENND1A	-0.086	<0.0001		SDHAF2	0.137	<0.0001
								BCL3	-0.372	<0.0001										FUS	-0.231	<0.0001																		PPP1R12A	-0.087	0.0002		RALBP1	0.137	<0.0001
								USP36	-0.372	<0.0001										CSTB	-0.233	0.0012																		BIRC6	-0.087	<0.0001		ELOB	0.137	<0.0001
								DUSP16	-0.373	<0.0001										LDHA	-0.233	<0.0001																		LYN	-0.087	0.0093		RRP7A	0.137	<0.0001
								PPP1R16B	-0.375	<0.0001										EFHD2	-0.235	<0.0001																		2026-03-01	-0.088	<0.0001		PUM2	0.137	<0.0001
								RASSF3	-0.377	<0.0001										PDE4D	-0.235	<0.0001																		SNX29	-0.088	0.0013		ZFHX3	0.137	<0.0001
								ZFP36	-0.377	<0.0001										CEMIP2	-0.235	<0.0001																		FBXW7	-0.089	0.0483		FAM49B	0.137	<0.0001
								S1PR1	-0.382	<0.0001										MYO1F	-0.235	<0.0001																		GNB1	-0.089	<0.0001		ZNF267	0.137	0.0151
								IRS2	-0.385	<0.0001										MT-ND2	-0.236	<0.0001																		HMGB1	-0.089	<0.0001		CUTA	0.137	0.0194
								CD28	-0.39	<0.0001										PLEKHA7	-0.236	0.0058																		STAT3	-0.09	<0.0001		AP3S1	0.137	0.0458
								CXCR4	-0.396	<0.0001										WSB1	-0.236	<0.0001																		GPATCH8	-0.091	<0.0001		CLTB	0.136	<0.0001
								NCK2	-0.403	<0.0001										GBP2	-0.238	<0.0001																		TBC1D8	-0.091	<0.0001		FAM50A	0.136	<0.0001
								ANK3	-0.41	<0.0001										IQGAP2	-0.239	<0.0001																		TRIO	-0.092	<0.0001		NAA38	0.136	<0.0001
								H2AFX	-0.412	<0.0001										EMD	-0.239	<0.0001																		PTK2B	-0.093	<0.0001		TIMM17B	0.136	<0.0001
								ARPC5	-0.413	<0.0001										RNF145	-0.239	<0.0001																		VPS13B	-0.093	<0.0001		PARK7	0.136	<0.0001
								PDE3B	-0.42	<0.0001										SRGN	-0.24	<0.0001																		CYTH1	-0.093	0.0024		ATXN1	0.136	<0.0001
								PLK3	-0.44	<0.0001										SYTL3	-0.24	<0.0001																		SF1	-0.093	<0.0001		GLRX	0.136	<0.0001
								ARID5A	-0.445	<0.0001										RSL1D1	-0.241	<0.0001																		RIN3	-0.093	<0.0001		ARHGAP27	0.136	<0.0001
								C16orf54	-0.447	<0.0001										ADGRE5	-0.242	<0.0001																		FCHSD2	-0.093	<0.0001		UBE3C	0.136	<0.0001
								CREM	-0.48	<0.0001										INSIG1	-0.242	<0.0001																		KIF13A	-0.093	<0.0001		BACH1	0.136	<0.0001
								C1orf162	-0.52	<0.0001										HLA-DQA2	-0.242	<0.0001																		OAZ1	-0.094	<0.0001		PKN2	0.136	<0.0001
								HIST1H1D	-0.521	0.0275										MCOLN2	-0.242	<0.0001																		LPP	-0.094	<0.0001		TRPS1	0.136	<0.0001
								HLA-DPB1	-0.523	<0.0001										DDX18	-0.243	<0.0001																		CYBA	-0.094	0.011		RPS13	0.136	<0.0001
								MIDN	-0.527	<0.0001										TENT4B	-0.245	<0.0001																		PICALM	-0.095	<0.0001		PAK1	0.135	<0.0001
								TALDO1	-0.536	<0.0001										ITK	-0.246	<0.0001																		ANKRD12	-0.096	<0.0001		PAFAH1B1	0.135	<0.0001
								CCR7	-0.538	<0.0001										MT-ND1	-0.249	<0.0001																		CCDC91	-0.096	0.0006		HLA-DRA	0.135	<0.0001
								SOCS1	-0.589	<0.0001										RAB5IF	-0.249	<0.0001																		TSPAN14	-0.096	0.0437		VTI1A	0.135	<0.0001
								EIF4A3	-0.596	<0.0001										DHX36	-0.249	<0.0001																		ARPC1B	-0.097	<0.0001		CERS6	0.135	<0.0001
								CD74	-0.614	<0.0001										JUND	-0.25	<0.0001																		PARP4	-0.097	<0.0001		DELE1	0.135	<0.0001
								DDIT3	-0.622	<0.0001										SLC25A6	-0.25	<0.0001																		RNF13	-0.097	<0.0001		ARF4	0.134	<0.0001
								RGS1	-0.632	<0.0001										S1PR4	-0.25	<0.0001																		MAPK14	-0.097	0.0036		DHRS4	0.134	<0.0001
								BRD2	-0.653	<0.0001										ZBTB38	-0.251	<0.0001																		MAP4K3	-0.098	0.0013		ADA2	0.134	<0.0001
								GADD45B	-0.668	<0.0001										UBE2B	-0.251	<0.0001																		ATP5MG	-0.098	0.0183		FAM120A	0.134	<0.0001
								HIST1H1E	-0.811	<0.0001										CHMP3	-0.251	<0.0001																		IL13RA1	-0.098	0.0219		BORCS7	0.134	<0.0001
								TUBB4B	-0.917	<0.0001										CD6	-0.252	<0.0001																		STK4	-0.099	<0.0001		CARD16	0.134	<0.0001
																				ARL4A	-0.252	<0.0001																		JUNB	-0.099	<0.0001		KDM3B	0.134	<0.0001
																				HNRNPUL1	-0.253	<0.0001																		ZNF292	-0.099	<0.0001		PHF21A	0.134	<0.0001
																				FCRL6	-0.253	<0.0001																		PHF21A	-0.1	0.0035		USP25	0.134	<0.0001
																				TGFB1	-0.254	<0.0001																		FOS	-0.101	<0.0001		MAPK8IP3	0.134	<0.0001
																				NAA50	-0.254	<0.0001																		TRA2A	-0.101	0.0005		RPL11	0.134	<0.0001
																				MYBL1	-0.254	<0.0001																		FXYD5	-0.101	0.0457		EMD	0.134	<0.0001
																				HLA-B	-0.255	<0.0001																		RPL41	-0.102	<0.0001		USP16	0.134	0.0193
																				SELL	-0.258	<0.0001																		CAPZB	-0.102	<0.0001		DBNL	0.133	<0.0001
																				CITED2	-0.262	<0.0001																		NCOR1	-0.102	<0.0001		ITPK1	0.133	<0.0001
																				KLF6	-0.263	<0.0001																		SLMAP	-0.102	0.0036		AFTPH	0.133	<0.0001
																				HNRNPL	-0.263	<0.0001																		COMMD10	-0.102	0.0067		MAP4K4	0.133	<0.0001
																				PDE4B	-0.263	<0.0001																		TXNIP	-0.103	<0.0001		STIM1	0.133	<0.0001
																				EZR	-0.265	<0.0001																		SYK	-0.103	<0.0001		PTPRE	0.133	<0.0001
																				CST7	-0.266	<0.0001																		ATG16L2	-0.105	0.0069		MTSS1	0.133	<0.0001
																				HLA-DRB1	-0.266	<0.0001																		HIST1H1E	-0.106	<0.0001		RNF10	0.133	0.0033
																				ARID5B	-0.267	<0.0001																		DOCK8	-0.106	<0.0001		MARCH2	0.132	<0.0001
																				F2R	-0.267	<0.0001																		ZFR	-0.106	<0.0001		MPEG1	0.132	<0.0001
																				HSPB1	-0.271	<0.0001																		HLA-DPA1	-0.106	0.0001		SLC66A2	0.132	<0.0001
																				SERPINB9	-0.271	<0.0001																		CYB5R4	-0.106	0.0117		TESC	0.132	<0.0001
																				TMPO	-0.273	<0.0001																		SIPA1L1	-0.107	<0.0001		RNF130	0.132	<0.0001
																				GZMH	-0.273	<0.0001																		MICU2	-0.107	0.0033		DOCK2	0.132	<0.0001
																				RALGAPA1	-0.273	<0.0001																		SBF2	-0.109	<0.0001		HLA-C	0.132	<0.0001
																				PRKY	-0.274	<0.0001																		KLHL2	-0.109	<0.0001		C18orf32	0.132	0.0010
																				YBX3	-0.275	<0.0001																		SARAF	-0.109	<0.0001		OGDH	0.131	<0.0001
																				ID2	-0.276	<0.0001																		SUB1	-0.109	<0.0001		PGLS	0.131	<0.0001
																				MT2A	-0.279	<0.0001																		RNPS1	-0.109	0.0002		CREBRF	0.131	<0.0001
																				ARPC2	-0.28	<0.0001																		HNRNPM	-0.11	0.0456		COP1	0.131	<0.0001
																				HLA-DRB5	-0.28	<0.0001																		CUL3	-0.11	<0.0001		KCNE3	0.131	<0.0001
																				TKT	-0.281	0.0002																		COG5	-0.11	<0.0001		RNPS1	0.131	<0.0001
																				PPP1R16B	-0.281	<0.0001																		COX7C	-0.11	0.0252		PDCD5	0.131	0.0026
																				CYTOR	-0.282	<0.0001																		ARID1B	-0.111	<0.0001		EIF3I	0.131	0.0059
																				MT-ND4	-0.283	<0.0001																		MGAT1	-0.111	<0.0001		NDUFS6	0.13	<0.0001
																				UQCR10	-0.283	<0.0001																		FCGRT	-0.111	0.0009		CYC1	0.13	<0.0001
																				TUBA1A	-0.283	<0.0001																		TAOK3	-0.112	<0.0001		NDUFA1	0.13	<0.0001
																				S1PR5	-0.284	<0.0001																		MBNL2	-0.112	<0.0001		XPO6	0.13	<0.0001
																				CMC1	-0.285	<0.0001																		RNF216	-0.112	0.0001		STK40	0.13	<0.0001
																				P2RY8	-0.288	<0.0001																		PUM2	-0.113	<0.0001		SDCBP	0.13	<0.0001
																				ALKBH7	-0.289	<0.0001																		RPS25	-0.113	0.0013		SSBP1	0.13	0.0002
																				FCGR3A	-0.291	<0.0001																		FAM13B	-0.113	0.0058		TMSB4X	0.129	<0.0001
																				GBP5	-0.292	<0.0001																		TBC1D1	-0.113	0.0453		UBE2M	0.129	<0.0001
																				MACO1	-0.292	<0.0001																		TPT1	-0.114	<0.0001		NECAP2	0.129	<0.0001
																				MXRA7	-0.293	<0.0001																		RBM26	-0.114	<0.0001		NEDD8	0.129	<0.0001
																				ADGRG1	-0.294	<0.0001																		HELZ	-0.115	0.044		UBE2W	0.129	<0.0001
																				ZNF706	-0.295	<0.0001																		SMAP2	-0.115	<0.0001		SOS2	0.129	<0.0001
																				MECP2	-0.295	<0.0001																		PDPK1	-0.115	0.0095		PHIP	0.129	<0.0001
																				MTFP1	-0.296	<0.0001																		EFR3A	-0.116	0.0006		KLC1	0.129	<0.0001
																				RGS10	-0.297	<0.0001																		CDK13	-0.116	0.0454		RPS15	0.129	<0.0001
																				CNOT6L	-0.299	<0.0001																		CNOT6L	-0.117	<0.0001		RPL35	0.129	<0.0001
																				ZBTB7A	-0.302	<0.0001																		AGFG1	-0.117	0.004		SSB	0.129	0.0003
																				PLEKHA2	-0.303	<0.0001																		EMP3	-0.117	<0.0001		SLC3A2	0.128	<0.0001
																				CD8A	-0.304	<0.0001																		EPB41	-0.117	0.0001		LSM7	0.128	<0.0001
																				ZEB1	-0.305	<0.0001																		SREK1	-0.118	0.0064		CYP27A1	0.128	<0.0001
																				INTS6	-0.305	<0.0001																		MYL6	-0.118	0.0022		RPL35A	0.128	<0.0001
																				C1orf21	-0.306	<0.0001																		CHCHD2	-0.118	0.0113		TRIOBP	0.127	<0.0001
																				TNFAIP3	-0.309	<0.0001																		ACER3	-0.119	0.0015		CLIP1	0.127	<0.0001
																				NR4A2	-0.309	<0.0001																		PCF11	-0.119	0.0069		SNHG32	0.127	<0.0001
																				MRPL10	-0.309	<0.0001																		ID2	-0.119	0.0214		PRKCSH	0.127	<0.0001
																				CMIP	-0.31	<0.0001																		PTEN	-0.12	<0.0001		RTF2	0.127	<0.0001
																				RFTN1	-0.313	<0.0001																		ARRB2	-0.12	<0.0001		PUF60	0.127	0.0002
																				CD5	-0.317	<0.0001																		GGNBP2	-0.12	0.0003		CERT1	0.126	<0.0001
																				PRKCQ-AS1	-0.318	<0.0001																		RBM25	-0.121	0.0022		TRA2B	0.126	<0.0001
																				C7orf50	-0.318	<0.0001																		NUMB	-0.121	<0.0001		DYNLL1	0.126	<0.0001
																				TSEN54	-0.32	<0.0001																		DNM2	-0.121	<0.0001		SPOPL	0.126	<0.0001
																				MALT1	-0.322	<0.0001																		MAP7D1	-0.121	0.0002		ARHGAP26	0.126	0.0014
																				GLCCI1	-0.322	<0.0001																		RAC1	-0.121	0.003		OCIAD1	0.126	0.0002
																				USP36	-0.322	<0.0001																		C11orf58	-0.121	0.0345		PSMC5	0.126	0.0025
																				SRSF7	-0.323	<0.0001																		TTC17	-0.122	<0.0001		RAD23B	0.126	0.0086
																				CSNK1D	-0.323	<0.0001																		UBA52	-0.122	0.0001		ARHGAP45	0.125	<0.0001
																				RBM38	-0.326	<0.0001																		LMBRD1	-0.122	0.0003		CAMTA1	0.125	<0.0001
																				RNF125	-0.327	<0.0001																		HNRNPL	-0.123	<0.0001		NME2	0.125	<0.0001
																				AOAH	-0.327	<0.0001																		NOP53	-0.124	0.0026		ITPRID2	0.125	<0.0001
																				MYLIP	-0.328	<0.0001																		RPL24	-0.125	<0.0001		KLHL5	0.125	<0.0001
																				NFATC2	-0.328	<0.0001																		LARP4B	-0.125	<0.0001		MAP2K1	0.125	<0.0001
																				IER5	-0.328	<0.0001																		LAMTOR4	-0.125	0.0021		SRP9	0.125	0.0001
																				MAPKAPK2	-0.33	<0.0001																		ZNF148	-0.125	0.012		LSM3	0.125	0.0001
																				DUSP1	-0.331	<0.0001																		PDE3B	-0.126	<0.0001		MRPL52	0.124	<0.0001
																				NR4A3	-0.334	<0.0001																		RPS23	-0.126	<0.0001		C4orf48	0.124	<0.0001
																				CCNH	-0.335	<0.0001																		CDKAL1	-0.127	<0.0001		ZNF524	0.124	<0.0001
																				CHST12	-0.338	<0.0001																		TLK1	-0.127	0.0423		VPS13B	0.124	<0.0001
																				SYTL2	-0.338	<0.0001																		RPL34	-0.128	0.0002		FXR1	0.124	0.0019
																				TENT5C	-0.339	<0.0001																		PTPN18	-0.128	0.002		H2AFZ	0.123	<0.0001
																				PTPN7	-0.34	<0.0001																		TBXAS1	-0.129	<0.0001		ALOX5	0.123	<0.0001
																				MT-ND3	-0.344	<0.0001																		SRSF7	-0.129	<0.0001		MFSD14B	0.123	<0.0001
																				TBX21	-0.345	<0.0001																		CALM2	-0.129	<0.0001		STK10	0.123	<0.0001
																				FOSL2	-0.35	<0.0001																		RPL22	-0.13	<0.0001		CAMK1D	0.123	<0.0001
																				TSC22D3	-0.351	<0.0001																		TNS3	-0.131	0.0179		RPL39	0.123	<0.0001
																				TALDO1	-0.352	<0.0001																		ITPR2	-0.131	0.0239		FAM204A	0.123	0.0002
																				SLA2	-0.352	<0.0001																		ACIN1	-0.131	0.0434		NHP2	0.123	0.0004
																				STAT1	-0.353	<0.0001																		RPL12	-0.131	<0.0001		RTRAF	0.123	0.0297
																				IDI1	-0.354	<0.0001																		RPL13A	-0.131	<0.0001		TMEM14C	0.122	<0.0001
																				IFRD1	-0.364	<0.0001																		YAF2	-0.131	0.02		RBPJ	0.122	<0.0001
																				IRF9	-0.365	<0.0001																		ATG7	-0.132	<0.0001		SCPEP1	0.122	<0.0001
																				NOSIP	-0.366	<0.0001																		NFATC3	-0.132	0.0002		N4BP2L2	0.122	<0.0001
																				GZMB	-0.366	<0.0001																		FGD4	-0.133	<0.0001		GCH1	0.122	<0.0001
																				AKNA	-0.367	<0.0001																		MAML2	-0.135	<0.0001		GMFG	0.122	<0.0001
																				CEBPB	-0.368	<0.0001																		SEPTIN2	-0.135	<0.0001		PECAM1	0.122	<0.0001
																				PIK3R1	-0.371	<0.0001																		RPLP2	-0.135	<0.0001		RAPGEF1	0.122	<0.0001
																				PRF1	-0.372	<0.0001																		PFN1	-0.135	<0.0001		GTF2B	0.122	<0.0001
																				YPEL5	-0.378	<0.0001																		DIP2B	-0.135	<0.0001		KDELR2	0.122	0.0033
																				CXCR4	-0.386	<0.0001																		HMGN2	-0.135	<0.0001		TSC22D3	0.122	0.0180
																				ENC1	-0.386	<0.0001																		PHF20	-0.135	0.003		VPS28	0.121	<0.0001
																				PTGER4	-0.396	<0.0001																		EID1	-0.135	0.0303		MAPKAPK3	0.121	<0.0001
																				GABARAPL1	-0.4	<0.0001																		DICER1	-0.136	0.0111		MYDGF	0.121	<0.0001
																				SRSF2	-0.404	<0.0001																		SCAF8	-0.136	<0.0001		TRIM8	0.121	<0.0001
																				FAM177A1	-0.406	<0.0001																		BOD1L1	-0.137	0.0014		DEDD2	0.121	<0.0001
																				NELL2	-0.423	<0.0001																		SMC5	-0.137	0.0006		CAPZA2	0.121	<0.0001
																				C16orf54	-0.431	<0.0001																		PTPN6	-0.138	0.0077		VPS29	0.121	<0.0001
																				ARID5A	-0.434	<0.0001																		RNASET2	-0.138	<0.0001		ADAM15	0.121	<0.0001
																				KLF10	-0.438	<0.0001																		LONP2	-0.138	0.0058		ATP6V1F	0.121	<0.0001
																				LEF1	-0.443	<0.0001																		CKLF	-0.138	0.0435		RPS10	0.121	<0.0001
																				TUBA4A	-0.467	<0.0001																		GNAQ	-0.139	<0.0001		FERMT3	0.121	<0.0001
																				SH2D2A	-0.467	<0.0001																		NIN	-0.14	0.0045		HLA-DMA	0.121	<0.0001
																				HIST1H1E	-0.468	<0.0001																		PPIA	-0.14	<0.0001		FBXW7	0.121	<0.0001
																				DDIT3	-0.468	<0.0001																		PAFAH1B1	-0.14	<0.0001		RPL36A	0.121	<0.0001
																				LTB	-0.469	<0.0001																		TMEM131L	-0.14	0.014		DNAJC4	0.12	<0.0001
																				GZMK	-0.478	<0.0001																		NDUFA1	-0.141	0.0017		MEA1	0.12	<0.0001
																				OOEP	-0.486	<0.0001																		KHDRBS1	-0.141	0.0088		PCMTD1	0.12	<0.0001
																				SERTAD3	-0.486	<0.0001																		MSRA	-0.142	<0.0001		ACO2	0.12	<0.0001
																				BHLHE40	-0.49	<0.0001																		HLA-DRA	-0.142	<0.0001		RAC1	0.12	<0.0001
																				AUTS2	-0.494	<0.0001																		ATP5MF	-0.142	0.0066		SERP1	0.12	<0.0001
																				EIF4A3	-0.498	<0.0001																		SOS1	-0.142	0.0283		ARHGEF2	0.12	<0.0001
																				TNFRSF1B	-0.514	<0.0001																		RHEB	-0.143	0.0004		WWOX	0.12	0.0020
																				CREM	-0.514	<0.0001																		OST4	-0.143	0.004		RPS14	0.12	<0.0001
																				SLA	-0.519	<0.0001																		VAV1	-0.143	0.0043		SMARCB1	0.12	0.0001
																				CD81	-0.535	<0.0001																		H3F3B	-0.144	<0.0001		SRM	0.12	0.0008
																				ZFP36	-0.539	<0.0001																		ZNF609	-0.144	0.0011		C1orf43	0.119	<0.0001
																				JMJD6	-0.543	<0.0001																		RBBP4	-0.145	<0.0001		MRPS36	0.119	<0.0001
																				MT-ATP8	-0.549	<0.0001																		HNRNPA1	-0.145	0.0393		HMGN2	0.119	<0.0001
																				UBE2S	-0.554	<0.0001																		RPS17	-0.145	<0.0001		MAN2B1	0.119	<0.0001
																				SERTAD1	-0.554	<0.0001																		ZNF638	-0.145	<0.0001		H3F3B	0.119	<0.0001
																				HIST1H1D	-0.562	<0.0001																		HLA-C	-0.146	<0.0001		HCAR3	0.119	<0.0001
																				IFNG	-0.574	<0.0001																		PPIG	-0.146	0.0014		DEF6	0.119	<0.0001
																				MIDN	-0.588	<0.0001																		RPL13	-0.147	<0.0001		KPNA4	0.119	0.0001
																				CCL4	-0.604	<0.0001																		PRKCE	-0.147	<0.0001		SF3B4	0.119	0.0016
																				CD27	-0.63	<0.0001																		AFF4	-0.148	<0.0001		ZNF511	0.118	<0.0001
																				SMAD7	-0.651	<0.0001																		SEC14L1	-0.148	<0.0001		RPL8	0.118	<0.0001
																				BRD2	-0.655	<0.0001																		TIMP1	-0.148	<0.0001		DGCR6L	0.117	<0.0001
																				GADD45B	-0.659	<0.0001																		ATP5PD	-0.148	0.0006		FBXW5	0.117	<0.0001
																				RGS1	-0.66	<0.0001																		ARMH3	-0.148	0.0047		CNPY2	0.117	<0.0001
																				H2AFX	-0.739	<0.0001																		DLEU2	-0.149	<0.0001		GNB1	0.117	<0.0001
																				METRNL	-0.953	<0.0001																		RERE	-0.149	<0.0001		RPL37A	0.117	<0.0001
																				TUBB4B	-1.082	<0.0001																		QRICH1	-0.149	<0.0001		MTMR14	0.116	<0.0001
																																								FRMD4B	-0.149	<0.0001		TXN	0.116	<0.0001
																																								SAP18	-0.149	0.0001		MEF2D	0.116	<0.0001
																																								BRWD1	-0.149	0.001		PGD	0.116	<0.0001
																																								TRIP12	-0.15	0.0096		EHMT1	0.116	<0.0001
																																								MED15	-0.15	0.0123		COTL1	0.116	<0.0001
																																								SRSF11	-0.151	<0.0001		SERPINB9	0.116	<0.0001
																																								PACS1	-0.151	0.0001		BUD31	0.116	0.0001
																																								TM9SF4	-0.151	0.0176		RBM8A	0.116	0.0356
																																								RPL35	-0.152	<0.0001		IRF5	0.115	<0.0001
																																								STAG1	-0.152	<0.0001		PCF11	0.115	<0.0001
																																								TAF10	-0.152	0.0011		TRAPPC6A	0.115	<0.0001
																																								FAM49B	-0.153	<0.0001		PRKAG2	0.114	<0.0001
																																								SEC61B	-0.153	0.0209		TLE3	0.114	<0.0001
																																								LIMD2	-0.154	<0.0001		WTAP	0.114	<0.0001
																																								DNAJA1	-0.154	0.0085		GPX4	0.114	<0.0001
																																								TMSB4X	-0.155	<0.0001		ANKRD44	0.114	<0.0001
																																								PTMA	-0.155	<0.0001		RPL34	0.114	<0.0001
																																								YME1L1	-0.155	<0.0001		NAA50	0.114	<0.0001
																																								FOXN3	-0.156	<0.0001		LAMTOR5	0.113	<0.0001
																																								RPL37	-0.156	<0.0001		GRK6	0.113	<0.0001
																																								TNFAIP2	-0.156	<0.0001		GLTP	0.113	<0.0001
																																								TMTC2	-0.156	<0.0001		PFDN5	0.113	<0.0001
																																								ST6GALNAC3	-0.157	<0.0001		UBAC1	0.113	<0.0001
																																								SH3BGRL3	-0.157	<0.0001		NFYC	0.113	<0.0001
																																								TRA2B	-0.158	<0.0001		TAF10	0.113	<0.0001
																																								ASH1L	-0.158	<0.0001		TUBGCP2	0.113	<0.0001
																																								SHLD2	-0.158	0.0481		PSMC1	0.113	0.0004
																																								UQCRB	-0.159	<0.0001		COX14	0.112	<0.0001
																																								EXOC4	-0.16	0.0053		G6PD	0.112	<0.0001
																																								UBE2R2	-0.16	<0.0001		C20orf27	0.112	<0.0001
																																								KANSL1	-0.16	<0.0001		ETFB	0.112	<0.0001
																																								CD55	-0.161	0.0478		PDPK1	0.112	<0.0001
																																								RPS24	-0.161	<0.0001		TOP1	0.112	<0.0001
																																								ERC1	-0.161	<0.0001		MTMR3	0.112	<0.0001
																																								TRIR	-0.161	0.0003		RIN3	0.112	<0.0001
																																								THRAP3	-0.162	0.042		LUC7L3	0.112	<0.0001
																																								FAM172A	-0.162	<0.0001		LRRFIP1	0.112	0.0007
																																								UBL5	-0.162	<0.0001		PPP4R2	0.112	0.0209
																																								PPP2R5E	-0.162	<0.0001		POMP	0.111	<0.0001
																																								HERC1	-0.163	<0.0001		TPGS1	0.111	<0.0001
																																								EHMT1	-0.163	<0.0001		GYG1	0.111	<0.0001
																																								TBK1	-0.163	0.0028		MICAL2	0.111	<0.0001
																																								AMBRA1	-0.164	0.0001		BTBD7	0.111	<0.0001
																																								SYF2	-0.164	0.0034		STX10	0.11	<0.0001
																																								RPS21	-0.165	<0.0001		BAX	0.11	<0.0001
																																								RPS18	-0.166	<0.0001		ERCC1	0.11	<0.0001
																																								MON2	-0.166	<0.0001		MED15	0.11	<0.0001
																																								MCUB	-0.166	<0.0001		CLEC4A	0.11	<0.0001
																																								PCM1	-0.167	0.0156		CNOT4	0.11	<0.0001
																																								IRAK3	-0.168	<0.0001		LENG8	0.11	<0.0001
																																								GMFG	-0.168	<0.0001		EIF4E	0.11	<0.0001
																																								CHD2	-0.169	0.0007		KIAA0232	0.11	<0.0001
																																								FYN	-0.169	<0.0001		HNRNPH2	0.11	<0.0001
																																								BRD2	-0.169	<0.0001		RARA	0.109	<0.0001
																																								EDF1	-0.169	<0.0001		CAMK1	0.109	<0.0001
																																								KDM3B	-0.169	<0.0001		ZNF706	0.109	<0.0001
																																								UPF2	-0.169	<0.0001		LIMS1	0.109	<0.0001
																																								WSB1	-0.169	<0.0001		PAN3	0.109	<0.0001
																																								RAB1A	-0.169	0.0002		HEXB	0.109	0.0006
																																								POLR2A	-0.17	<0.0001		NUCB1	0.109	0.0012
																																								SRRM2	-0.17	0.0067		POLR1D	0.109	0.0438
																																								RPL36A	-0.17	<0.0001		NDUFS8	0.108	<0.0001
																																								TBC1D22A	-0.17	<0.0001		RALB	0.108	<0.0001
																																								GLYR1	-0.17	<0.0001		FKBP2	0.108	<0.0001
																																								SRSF10	-0.17	0.0075		DPM3	0.108	<0.0001
																																								CALM3	-0.17	0.0082		MSRA	0.108	<0.0001
																																								RAB10	-0.171	<0.0001		RABL6	0.108	<0.0001
																																								MIDN	-0.171	<0.0001		SEC61B	0.108	<0.0001
																																								SMAP1	-0.171	0.0048		SYAP1	0.108	<0.0001
																																								SNRPA1	-0.171	0.042		LDLRAD4	0.108	<0.0001
																																								SERF2	-0.172	<0.0001		RPL18	0.108	<0.0001
																																								NT5C2	-0.173	<0.0001		M6PR	0.107	<0.0001
																																								NDUFA13	-0.173	<0.0001		LAT2	0.107	<0.0001
																																								DNAJC15	-0.173	0.0002		PAK2	0.107	<0.0001
																																								PLEKHM2	-0.173	0.0069		ARPC2	0.107	<0.0001
																																								PITPNA	-0.173	0.0148		FAU	0.107	<0.0001
																																								EPS15	-0.174	0.0001		PABPC1	0.107	<0.0001
																																								KLF9	-0.174	<0.0001		UBC	0.107	<0.0001
																																								IL17RA	-0.175	<0.0001		WDR83OS	0.106	<0.0001
																																								CITED2	-0.175	0.0032		SEC11A	0.106	<0.0001
																																								CERS6	-0.175	0.0286		TRPC4AP	0.106	<0.0001
																																								ZDHHC20	-0.176	<0.0001		SAMHD1	0.106	<0.0001
																																								RPS11	-0.176	<0.0001		PPP2CA	0.106	0.0001
																																								HPCAL1	-0.176	<0.0001		PRDX6	0.106	0.0242
																																								MYO9B	-0.177	<0.0001		CHMP4B	0.105	<0.0001
																																								FAF1	-0.177	<0.0001		BAG1	0.105	<0.0001
																																								MBD2	-0.177	<0.0001		KXD1	0.105	<0.0001
																																								TBL1X	-0.178	<0.0001		SH2B3	0.105	<0.0001
																																								CPQ	-0.178	<0.0001		FES	0.105	<0.0001
																																								FMNL1	-0.178	<0.0001		LAMTOR1	0.105	<0.0001
																																								SUMF1	-0.178	0.0001		ARID1A	0.105	<0.0001
																																								JTB	-0.178	0.0001		PEA15	0.105	<0.0001
																																								TMSB10	-0.179	<0.0001		DPYSL2	0.105	<0.0001
																																								PELI1	-0.18	<0.0001		PAXX	0.104	<0.0001
																																								SOS2	-0.18	<0.0001		EIF4E2	0.104	<0.0001
																																								FGD3	-0.18	<0.0001		CHD2	0.104	<0.0001
																																								IFI30	-0.181	<0.0001		ZFAS1	0.104	<0.0001
																																								MYADM	-0.181	<0.0001		SLC25A6	0.104	<0.0001
																																								HEBP2	-0.181	0.0003		COX5B	0.104	<0.0001
																																								AKNA	-0.182	0.001		PFDN1	0.103	<0.0001
																																								RPS20	-0.182	<0.0001		NDUFC2	0.103	<0.0001
																																								JAZF1	-0.183	<0.0001		ARL8A	0.103	<0.0001
																																								PLEKHO1	-0.183	0.0059		ATP5PD	0.103	<0.0001
																																								TNFRSF1B	-0.184	<0.0001		CCDC69	0.103	<0.0001
																																								RPL37A	-0.184	<0.0001		PSMB4	0.103	<0.0001
																																								WDR26	-0.184	<0.0001		LRRFIP2	0.103	<0.0001
																																								UBE2H	-0.184	0.0002		MLXIP	0.103	<0.0001
																																								SMARCC1	-0.184	0.0006		ACER3	0.103	<0.0001
																																								ACTG1	-0.185	<0.0001		PSMD2	0.103	0.0001
																																								MAP2K1	-0.185	<0.0001		RPL38	0.103	0.0003
																																								PPP4R3B	-0.185	<0.0001		GMIP	0.102	<0.0001
																																								RASSF3	-0.185	<0.0001		GUK1	0.102	<0.0001
																																								WDR33	-0.185	0.0002		YME1L1	0.102	<0.0001
																																								SETD2	-0.186	0.0109		NEMF	0.102	<0.0001
																																								HLA-DRB5	-0.186	<0.0001		GAK	0.102	<0.0001
																																								NDUFA2	-0.186	0.0032		PSMA3	0.102	<0.0001
																																								RHOA	-0.187	0.0005		PLEKHA2	0.102	0.0003
																																								RPL31	-0.188	<0.0001		RBM17	0.102	0.0024
																																								UBXN11	-0.188	0.0001		CDK5RAP3	0.101	<0.0001
																																								GNAS	-0.189	<0.0001		TNIP1	0.101	<0.0001
																																								VAMP8	-0.19	<0.0001		PET100	0.101	<0.0001
																																								RC3H1	-0.191	<0.0001		C4orf3	0.101	<0.0001
																																								ARL6IP4	-0.191	<0.0001		SNX18	0.101	<0.0001
																																								MAP2K3	-0.191	0.0043		SNAP23	0.101	<0.0001
																																								ST3GAL1	-0.192	<0.0001		VRK2	0.1	<0.0001
																																								SLC39A11	-0.193	<0.0001		ARFGEF1	0.1	<0.0001
																																								HM13	-0.194	<0.0001		EDF1	0.1	<0.0001
																																								BCAS3	-0.195	<0.0001		DEK	0.1	<0.0001
																																								SRGAP2B	-0.195	<0.0001		ARF5	0.1	<0.0001
																																								ARHGAP45	-0.195	<0.0001		NADSYN1	0.1	<0.0001
																																								ABR	-0.196	<0.0001		SRSF11	0.1	<0.0001
																																								ATF4	-0.196	0.0035		CSTB	0.1	<0.0001
																																								TKT	-0.197	<0.0001		RALGAPA2	0.1	0.0001
																																								ALDOA	-0.197	<0.0001		RNF220	0.1	<0.0001
																																								CHST11	-0.197	<0.0001		IRAK1	0.1	0.0003
																																								SFMBT2	-0.197	<0.0001		H2AFV	0.1	0.0022
																																								PLCB1	-0.197	<0.0001		KBTBD2	0.099	<0.0001
																																								MKNK2	-0.197	0.0132		RASGRP4	0.099	<0.0001
																																								CXCR4	-0.198	<0.0001		TP53BP2	0.099	<0.0001
																																								ACTB	-0.2	<0.0001		AGFG1	0.099	<0.0001
																																								GNPTAB	-0.2	0.0028		NDUFA11	0.099	<0.0001
																																								TNRC6B	-0.201	<0.0001		PPP2R3C	0.099	<0.0001
																																								HLA-DMA	-0.201	<0.0001		WDR26	0.099	<0.0001
																																								VIM	-0.202	<0.0001		TCF25	0.099	<0.0001
																																								CTSS	-0.202	<0.0001		SELENOK	0.099	<0.0001
																																								GCC2	-0.202	<0.0001		GPI	0.099	<0.0001
																																								CTSD	-0.203	0.0027		AP2M1	0.099	0.0014
																																								CD48	-0.203	0.0051		ACAA1	0.098	<0.0001
																																								RPL39	-0.204	<0.0001		RSRP1	0.098	<0.0001
																																								BRI3	-0.204	<0.0001		FBXL17	0.098	<0.0001
																																								SETX	-0.205	0.0002		SMAD3	0.098	<0.0001
																																								RBFOX2	-0.205	<0.0001		NEK7	0.098	<0.0001
																																								AGO4	-0.205	<0.0001		OTUB1	0.098	<0.0001
																																								TNRC18	-0.205	0.0002		DAD1	0.098	0.0002
																																								BAX	-0.205	0.0062		SNRPA1	0.098	0.0006
																																								LENG8	-0.206	<0.0001		MAD1L1	0.098	0.0010
																																								SNHG6	-0.206	<0.0001		RPL27	0.098	0.0049
																																								ARHGAP27	-0.206	0.0057		PLD3	0.097	<0.0001
																																								CIRBP	-0.207	<0.0001		PHF20L1	0.097	<0.0001
																																								SCFD1	-0.207	<0.0001		FNDC3A	0.097	<0.0001
																																								WWP2	-0.208	<0.0001		TBL1X	0.097	<0.0001
																																								PCMTD1	-0.208	<0.0001		FAM177A1	0.097	<0.0001
																																								TRPC4AP	-0.208	0.0001		RPL13A	0.097	<0.0001
																																								SGK3	-0.208	0.0021		EIF3B	0.097	0.0035
																																								C9orf16	-0.209	0.0022		WBP2	0.096	<0.0001
																																								NLRP1	-0.21	<0.0001		MGST3	0.096	<0.0001
																																								HLA-DPB1	-0.21	<0.0001		RLIM	0.096	<0.0001
																																								TIMP2	-0.21	<0.0001		CAPN2	0.096	<0.0001
																																								SLC16A3	-0.211	0.0462		DGKD	0.096	<0.0001
																																								RPL27A	-0.212	<0.0001		TRIP12	0.096	<0.0001
																																								SRPK2	-0.212	<0.0001		TRAPPC9	0.096	<0.0001
																																								PKN2	-0.212	<0.0001		ASAH1	0.096	<0.0001
																																								PSTPIP1	-0.212	0.0096		FAR1	0.096	<0.0001
																																								ZSWIM6	-0.213	<0.0001		ZC3H7A	0.096	0.0001
																																								SAT1	-0.213	<0.0001		ARAF	0.096	0.0212
																																								PNISR	-0.213	<0.0001		CHCHD5	0.095	<0.0001
																																								SNRPD2	-0.213	<0.0001		COPS6	0.095	<0.0001
																																								TCF25	-0.214	<0.0001		CCT6A	0.095	<0.0001
																																								GATAD2A	-0.214	<0.0001		CYTOR	0.095	<0.0001
																																								NUFIP2	-0.215	<0.0001		MRPL57	0.095	0.0012
																																								CSF3R	-0.216	<0.0001		SCAND1	0.094	<0.0001
																																								RBX1	-0.216	0.0002		RTN3	0.094	<0.0001
																																								HNRNPAB	-0.218	<0.0001		IL10RA	0.094	<0.0001
																																								BRD7	-0.218	0.0004		FBXO11	0.094	<0.0001
																																								MECP2	-0.218	0.0287		PPP2R2D	0.094	<0.0001
																																								EEF1A1	-0.219	<0.0001		HMGB2	0.094	0.0427
																																								SPG7	-0.219	0.0004		DNM2	0.093	<0.0001
																																								KPNB1	-0.219	0.0033		VPS35	0.093	<0.0001
																																								RBM6	-0.222	<0.0001		H2AFY	0.093	<0.0001
																																								PPP6C	-0.222	0.0002		LIPA	0.093	<0.0001
																																								TMCC1	-0.222	0.0188		EMILIN2	0.093	<0.0001
																																								SMIM26	-0.222	0.0193		TPD52L2	0.092	<0.0001
																																								RPL36	-0.224	<0.0001		CAPNS1	0.092	<0.0001
																																								CIB1	-0.224	0.0129		ITSN2	0.092	0.0261
																																								SNRPG	-0.224	0.0323		SURF1	0.091	<0.0001
																																								CELF2	-0.225	<0.0001		ATP5MC1	0.091	<0.0001
																																								ARPC2	-0.225	<0.0001		CIB1	0.091	<0.0001
																																								TLK2	-0.225	0.0043		LPGAT1	0.091	<0.0001
																																								NXF1	-0.226	<0.0001		UBAP1	0.091	<0.0001
																																								SH2D3C	-0.226	0.0022		RAB3D	0.091	<0.0001
																																								GAPDH	-0.227	<0.0001		NCOR2	0.091	<0.0001
																																								NSD3	-0.227	<0.0001		LYZ	0.091	<0.0001
																																								CAB39	-0.228	<0.0001		ZMAT2	0.091	<0.0001
																																								SPPL3	-0.228	<0.0001		NOL7	0.091	<0.0001
																																								NACC2	-0.228	0.0021		ELOC	0.09	<0.0001
																																								TAF15	-0.229	0.0396		FLOT2	0.09	<0.0001
																																								SEMA4D	-0.229	<0.0001		SUMO1	0.09	<0.0001
																																								YBX1	-0.23	<0.0001		GIT2	0.09	0.0025
																																								JUND	-0.23	<0.0001		ATOX1	0.089	<0.0001
																																								ULK1	-0.23	0.0381		TBCB	0.089	<0.0001
																																								AKAP8L	-0.231	<0.0001		CTBS	0.089	<0.0001
																																								RPL38	-0.232	<0.0001		TBC1D1	0.089	<0.0001
																																								STIM1	-0.232	<0.0001		RPLP2	0.089	<0.0001
																																								ATF6B	-0.232	<0.0001		QARS	0.089	0.0002
																																								SEC61G	-0.232	<0.0001		NDUFB10	0.088	<0.0001
																																								CRTC3	-0.232	0.0185		PDCD6	0.088	<0.0001
																																								UBXN4	-0.233	<0.0001		SPINT2	0.088	<0.0001
																																								CHMP3	-0.233	<0.0001		RNF145	0.088	<0.0001
																																								AFTPH	-0.234	<0.0001		NINJ1	0.088	<0.0001
																																								RBM5	-0.234	<0.0001		NDUFV1	0.088	<0.0001
																																								ATP5IF1	-0.234	<0.0001		NUTM2B-AS1	0.088	0.0282
																																								BMP2K	-0.235	0.0002		ANAPC11	0.087	<0.0001
																																								ANAPC16	-0.235	0.0014		RASGRP2	0.087	<0.0001
																																								SMARCB1	-0.235	0.002		PLCG2	0.087	<0.0001
																																								PPIF	-0.236	0.0276		LGALS3	0.087	<0.0001
																																								RREB1	-0.236	<0.0001		CD55	0.087	0.0002
																																								PIK3CB	-0.236	<0.0001		PDE4B	0.087	0.0035
																																								S100A9	-0.237	0.0015		RNF126	0.087	<0.0001
																																								ABRACL	-0.238	<0.0001		RAB4A	0.087	0.0001
																																								RPS19	-0.239	<0.0001		BECN1	0.087	0.0001
																																								CSTB	-0.239	<0.0001		MDH2	0.087	0.0001
																																								LUC7L3	-0.24	<0.0001		ZFAND6	0.087	0.0003
																																								VAMP2	-0.24	<0.0001		DNAJA1	0.086	<0.0001
																																								BANF1	-0.24	0.0308		NRIP1	0.086	<0.0001
																																								DOCK2	-0.241	0.0072		RNPEPL1	0.086	<0.0001
																																								FOXP1	-0.241	<0.0001		SKAP2	0.086	<0.0001
																																								RIN2	-0.241	<0.0001		MYO1G	0.086	<0.0001
																																								NINJ1	-0.242	<0.0001		WASHC2C	0.086	<0.0001
																																								FTX	-0.242	<0.0001		ZYX	0.086	<0.0001
																																								LY86	-0.242	0.0049		CTSS	0.086	<0.0001
																																								MT-CO1	-0.243	<0.0001		MYO5A	0.086	0.0268
																																								ANXA1	-0.243	<0.0001		ATP6AP1	0.086	<0.0001
																																								AKAP9	-0.243	<0.0001		ARL5A	0.086	0.0002
																																								DRAP1	-0.243	<0.0001		SEC24B	0.086	0.0248
																																								NDFIP1	-0.243	0.0002		UQCRC1	0.085	<0.0001
																																								DAZAP1	-0.244	0.0003		STUB1	0.085	<0.0001
																																								DYNLT1	-0.244	0.0006		PPCS	0.085	<0.0001
																																								TMA7	-0.245	<0.0001		RHEB	0.085	<0.0001
																																								N4BP2L2	-0.245	<0.0001		WAS	0.085	<0.0001
																																								ZCCHC7	-0.245	<0.0001		CKAP4	0.085	<0.0001
																																								RPL5	-0.246	<0.0001		ZNFX1	0.085	<0.0001
																																								TPK1	-0.246	0.0457		RAF1	0.085	<0.0001
																																								RB1	-0.247	<0.0001		TMEM131	0.085	<0.0001
																																								ARHGAP4	-0.247	<0.0001		CAPG	0.085	<0.0001
																																								FBXW11	-0.247	<0.0001		PPM1L	0.085	<0.0001
																																								TENT2	-0.248	<0.0001		SLC9A9	0.085	<0.0001
																																								HMGB2	-0.248	<0.0001		ZFP36L1	0.085	0.0135
																																								MIS18BP1	-0.248	<0.0001		PSMD8	0.085	<0.0001
																																								PTPRA	-0.248	<0.0001		PPP2R1A	0.085	<0.0001
																																								PHACTR4	-0.248	0.0074		PBRM1	0.085	0.0002
																																								TSC22D3	-0.249	<0.0001		ANKRD13A	0.085	0.0033
																																								PSEN1	-0.249	<0.0001		PIP4K2A	0.084	<0.0001
																																								MT-ATP6	-0.249	<0.0001		CTBP1	0.084	<0.0001
																																								ERGIC1	-0.249	<0.0001		LAPTM4A	0.084	0.0012
																																								RABGAP1	-0.25	<0.0001		SHKBP1	0.083	<0.0001
																																								CASP8	-0.251	<0.0001		POLR2G	0.083	<0.0001
																																								ITGA4	-0.251	0.0104		FNBP4	0.083	<0.0001
																																								TCIRG1	-0.251	<0.0001		PLEKHA7	0.083	<0.0001
																																								UBE2I	-0.252	<0.0001		RAB7A	0.083	<0.0001
																																								DNMBP	-0.252	0.0005		GTF2I	0.083	<0.0001
																																								SNHG8	-0.253	0.0145		SMURF1	0.083	<0.0001
																																								CREBRF	-0.254	<0.0001		TUBB	0.083	0.0001
																																								ARL15	-0.255	<0.0001		CCNK	0.083	0.0002
																																								UBALD2	-0.255	<0.0001		DDT	0.082	<0.0001
																																								OOEP	-0.256	<0.0001		MYD88	0.082	<0.0001
																																								PAN3	-0.256	<0.0001		RPS27L	0.082	<0.0001
																																								RSRC1	-0.257	<0.0001		NPLOC4	0.082	<0.0001
																																								ATP2B1-AS1	-0.258	<0.0001		MON2	0.082	<0.0001
																																								HADHB	-0.258	<0.0001		H3F3A	0.082	<0.0001
																																								NAMPT	-0.259	<0.0001		RBP7	0.082	<0.0001
																																								ADGRE2	-0.259	<0.0001		SSR3	0.082	<0.0001
																																								JDP2	-0.26	<0.0001		TNRC6A	0.082	0.0210
																																								RB1CC1	-0.261	<0.0001		LRPAP1	0.081	<0.0001
																																								KDM4B	-0.262	0.0003		POU2F1	0.081	<0.0001
																																								HMGN3	-0.264	<0.0001		VCL	0.081	<0.0001
																																								UNC93B1	-0.265	0.0004		FGL2	0.081	<0.0001
																																								PABPC4	-0.266	<0.0001		HNRNPH1	0.081	0.0167
																																								USP32	-0.266	<0.0001		CCM2	0.08	<0.0001
																																								TYK2	-0.266	<0.0001		NMT1	0.08	<0.0001
																																								TRIM33	-0.266	<0.0001		MECP2	0.08	<0.0001
																																								NUCKS1	-0.266	<0.0001		METTL26	0.08	<0.0001
																																								UBE2K	-0.267	<0.0001		RTN4	0.08	<0.0001
																																								RNASE6	-0.267	0.0242		SUSD6	0.08	<0.0001
																																								HDAC9	-0.269	<0.0001		PTPRC	0.08	0.0004
																																								TUT7	-0.269	<0.0001		ERBIN	0.08	0.0358
																																								CTBP1	-0.27	0.0003		ADRM1	0.079	<0.0001
																																								FRYL	-0.271	<0.0001		CTNNA1	0.079	<0.0001
																																								DHRSX	-0.271	0.0072		PPM1M	0.079	<0.0001
																																								SMURF1	-0.272	<0.0001		COMMD9	0.079	0.0001
																																								TBC1D14	-0.272	<0.0001		RBBP6	0.079	0.0002
																																								SLA	-0.273	<0.0001		PAIP2	0.079	0.0110
																																								GBF1	-0.273	0.0002		AKNA	0.079	0.0110
																																								ETFA	-0.277	<0.0001		SNX6	0.078	<0.0001
																																								PTBP2	-0.279	0.0112		RANBP1	0.078	<0.0001
																																								ANXA5	-0.281	<0.0001		IDH3G	0.078	<0.0001
																																								IFNAR2	-0.281	<0.0001		LPCAT1	0.078	<0.0001
																																								CEMIP2	-0.281	<0.0001		HCFC1R1	0.078	<0.0001
																																								CACUL1	-0.281	<0.0001		HEBP2	0.078	<0.0001
																																								ATXN2L	-0.281	<0.0001		USP34	0.078	<0.0001
																																								SH3TC1	-0.281	0.0049		ALYREF	0.078	<0.0001
																																								CELF1	-0.283	<0.0001		PTPN2	0.078	0.0004
																																								DNAJC5	-0.283	<0.0001		CDC40	0.078	0.0014
																																								GRN	-0.284	<0.0001		PFDN2	0.077	<0.0001
																																								XPO6	-0.284	<0.0001		FKBP1A	0.077	<0.0001
																																								CTBP2	-0.285	<0.0001		MT-ND5	0.077	<0.0001
																																								NDUFS6	-0.285	<0.0001		CYB5R4	0.077	<0.0001
																																								NFATC2IP	-0.285	<0.0001		ILF3	0.077	0.0035
																																								ATP5MPL	-0.286	<0.0001		PRCP	0.077	0.0089
																																								CSF2RA	-0.286	<0.0001		UNC119	0.076	<0.0001
																																								GPBP1L1	-0.286	<0.0001		SCAMP2	0.076	<0.0001
																																								HLA-DQB1	-0.286	<0.0001		SVBP	0.076	<0.0001
																																								STEAP1B	-0.287	<0.0001		RALGDS	0.076	<0.0001
																																								GOLPH3	-0.287	0.0002		PPM1F	0.076	<0.0001
																																								AIP	-0.287	0.0149		CDYL	0.076	<0.0001
																																								SERPINB1	-0.288	<0.0001		MYCBP2	0.076	<0.0001
																																								MFSD14C	-0.288	0.0014		SNX2	0.076	0.0012
																																								RPS29	-0.291	<0.0001		CNOT1	0.076	0.0069
																																								HMOX1	-0.291	<0.0001		TMEM87A	0.076	0.0346
																																								ZFP36L2	-0.292	<0.0001		GPBP1	0.075	<0.0001
																																								IRS2	-0.292	<0.0001		HM13	0.075	<0.0001
																																								RGS10	-0.292	<0.0001		USP8	0.075	<0.0001
																																								PPM1B	-0.293	<0.0001		MPG	0.075	<0.0001
																																								LATS2	-0.293	0.0008		HIVEP3	0.075	<0.0001
																																								SOD2	-0.294	0.0013		RPN1	0.075	<0.0001
																																								MAP2K2	-0.294	<0.0001		CBX3	0.075	<0.0001
																																								SMIM7	-0.294	0.0248		RPS24	0.075	0.0002
																																								UBE2D2	-0.295	<0.0001		RNF166	0.074	<0.0001
																																								TNRC6A	-0.295	<0.0001		TXN2	0.074	<0.0001
																																								GRK2	-0.295	<0.0001		CD63	0.074	<0.0001
																																								CRTAP	-0.297	<0.0001		GSTK1	0.074	<0.0001
																																								COX19	-0.297	0.0399		ZBTB20	0.074	<0.0001
																																								UBR2	-0.299	<0.0001		SECISBP2	0.074	<0.0001
																																								RCSD1	-0.299	<0.0001		OXA1L	0.074	0.0024
																																								CHKA	-0.299	<0.0001		NAGA	0.073	<0.0001
																																								PNRC1	-0.3	<0.0001		RC3H1	0.073	<0.0001
																																								C1orf162	-0.3	<0.0001		PCBP1	0.073	<0.0001
																																								IER5	-0.3	<0.0001		HTT	0.073	0.0001
																																								ERICH1	-0.3	<0.0001		RAB31	0.073	0.0001
																																								CHMP4A	-0.3	0.0246		AATF	0.073	<0.0001
																																								SULT1A1	-0.301	0.0013		EP300	0.073	0.0077
																																								MAP3K3	-0.301	<0.0001		TIAM1	0.073	0.0221
																																								RICTOR	-0.302	0.0001		TMEM50A	0.072	<0.0001
																																								NSF	-0.302	<0.0001		FAAP20	0.072	<0.0001
																																								CTDSP1	-0.302	<0.0001		MRPL51	0.072	<0.0001
																																								C12orf57	-0.304	0.0047		TRIM33	0.072	<0.0001
																																								RTF1	-0.304	0.0282		MIR181A1HG	0.072	<0.0001
																																								SPCS2	-0.305	0.0036		GPSM3	0.072	<0.0001
																																								LSM14A	-0.306	<0.0001		ATP5F1E	0.072	0.0001
																																								DHX36	-0.306	0.0018		TSG101	0.072	<0.0001
																																								GCH1	-0.308	0.0425		DYM	0.072	0.0001
																																								NEMF	-0.309	<0.0001		KCTD20	0.072	0.0020
																																								ATP5ME	-0.309	<0.0001		TAPBP	0.072	0.0068
																																								POU2F2	-0.309	<0.0001		PSMD13	0.071	<0.0001
																																								FNBP4	-0.309	<0.0001		PTPN18	0.071	<0.0001
																																								KCMF1	-0.31	<0.0001		VTI1B	0.071	<0.0001
																																								WWOX	-0.31	<0.0001		COPS9	0.071	<0.0001
																																								CST3	-0.311	<0.0001		NDUFA2	0.071	<0.0001
																																								MYO1F	-0.311	<0.0001		MFSD1	0.071	<0.0001
																																								HGS	-0.311	0.0112		MRPL11	0.071	<0.0001
																																								RNF38	-0.314	<0.0001		IMPA2	0.071	<0.0001
																																								ATF3	-0.315	0.001		SCFD1	0.071	<0.0001
																																								MAP3K8	-0.316	<0.0001		PTP4A2	0.071	<0.0001
																																								RNF7	-0.316	<0.0001		GPS2	0.071	<0.0001
																																								LEPROTL1	-0.316	<0.0001		AZI2	0.071	<0.0001
																																								CEBPD	-0.318	<0.0001		DUS1L	0.071	<0.0001
																																								SLC11A1	-0.318	<0.0001		ATP5PF	0.07	<0.0001
																																								VAV2	-0.321	<0.0001		CYB5R3	0.07	<0.0001
																																								PIP4K2A	-0.322	<0.0001		AMPD2	0.07	<0.0001
																																								RNF149	-0.323	<0.0001		ANKRD17	0.07	<0.0001
																																								NDUFA12	-0.324	<0.0001		GNA13	0.07	<0.0001
																																								CAMK1D	-0.325	<0.0001		CPVL	0.07	<0.0001
																																								DENND4C	-0.325	<0.0001		PIK3CD	0.07	<0.0001
																																								IER3	-0.325	<0.0001		TERF2IP	0.07	<0.0001
																																								HNRNPH1	-0.326	0.0293		TAF1D	0.07	<0.0001
																																								CPEB4	-0.326	<0.0001		ATP13A3	0.07	<0.0001
																																								PITPNC1	-0.328	<0.0001		ATG3	0.069	<0.0001
																																								TNK2	-0.333	0.0001		BCL7B	0.069	<0.0001
																																								PLAUR	-0.334	<0.0001		FIBP	0.069	<0.0001
																																								STX11	-0.334	<0.0001		IFRD1	0.069	<0.0001
																																								PPP6R2	-0.334	0.0062		ATP11B	0.069	<0.0001
																																								NR4A2	-0.336	<0.0001		DIP2B	0.069	<0.0001
																																								PARL	-0.337	0.0015		UQCRH	0.069	0.0003
																																								EREG	-0.341	<0.0001		MAPRE1	0.069	<0.0001
																																								ZBTB20	-0.341	<0.0001		CAPN1	0.069	<0.0001
																																								RNF145	-0.341	<0.0001		PA2G4	0.069	<0.0001
																																								BCL2A1	-0.342	<0.0001		MARCH7	0.069	0.0001
																																								SELENOH	-0.342	<0.0001		ATP5F1C	0.069	0.0052
																																								RRP12	-0.343	0.0441		SLC6A6	0.069	0.0055
																																								RHOT1	-0.343	<0.0001		OSBPL9	0.069	0.0107
																																								ZXDC	-0.343	<0.0001		DNAJC15	0.068	<0.0001
																																								SPPL2A	-0.345	<0.0001		SRI	0.068	<0.0001
																																								PHC2	-0.346	<0.0001		ALKBH7	0.068	<0.0001
																																								UBE2D1	-0.348	<0.0001		HLA-DQB1	0.068	<0.0001
																																								SLC38A2	-0.348	<0.0001		UQCRQ	0.068	<0.0001
																																								WASHC1	-0.351	<0.0001		PARL	0.068	<0.0001
																																								VMP1	-0.352	<0.0001		TXNDC17	0.068	<0.0001
																																								HLA-DRB1	-0.353	<0.0001		WDFY2	0.068	<0.0001
																																								MARK3	-0.353	<0.0001		ATP5MC2	0.068	0.0003
																																								PPP2R2D	-0.354	0.006		BLOC1S6	0.068	0.0007
																																								RNF144B	-0.356	<0.0001		UFD1	0.067	<0.0001
																																								PET100	-0.356	<0.0001		HPS1	0.067	<0.0001
																																								C20orf194	-0.357	<0.0001		SUMO3	0.067	<0.0001
																																								SREBF2	-0.359	<0.0001		NIPSNAP2	0.066	<0.0001
																																								AGO3	-0.36	<0.0001		PRKCE	0.066	<0.0001
																																								OGT	-0.361	<0.0001		ZFAND3	0.066	0.0096
																																								RNF115	-0.361	<0.0001		CHCHD3	0.066	<0.0001
																																								CUL5	-0.364	<0.0001		SLC12A6	0.066	0.0104
																																								NDUFB1	-0.365	<0.0001		CREG1	0.065	<0.0001
																																								PGD	-0.366	<0.0001		NDUFS2	0.065	<0.0001
																																								AAK1	-0.367	<0.0001		GLG1	0.065	<0.0001
																																								RSBN1L	-0.367	<0.0001		DUSP23	0.065	<0.0001
																																								MAPK8IP3	-0.369	<0.0001		PIAS1	0.065	<0.0001
																																								PPP1R15A	-0.37	<0.0001		ERP29	0.065	<0.0001
																																								SNHG7	-0.37	<0.0001		SRPK2	0.065	<0.0001
																																								LYZ	-0.372	<0.0001		BAG6	0.065	<0.0001
																																								MEF2C	-0.372	<0.0001		MRPL54	0.065	<0.0001
																																								POGZ	-0.372	<0.0001		NENF	0.065	<0.0001
																																								PID1	-0.375	<0.0001		NRDC	0.065	<0.0001
																																								TMEM87A	-0.375	<0.0001		LBR	0.065	0.0005
																																								ALOX5AP	-0.377	<0.0001		IFI27L2	0.064	<0.0001
																																								NDUFA3	-0.378	<0.0001		ADSS	0.064	<0.0001
																																								CHST15	-0.379	<0.0001		CWC15	0.064	<0.0001
																																								PSAP	-0.38	<0.0001		DDX17	0.064	<0.0001
																																								SMURF2	-0.38	<0.0001		NDUFB2	0.064	<0.0001
																																								MIR181A1HG	-0.381	<0.0001		TCF12	0.064	<0.0001
																																								CRK	-0.382	0.0008		ZNF516	0.064	<0.0001
																																								ADAMTSL4-AS1	-0.383	<0.0001		SLC9A8	0.064	<0.0001
																																								CPT1A	-0.384	<0.0001		UBE2I	0.064	<0.0001
																																								AKT1	-0.384	<0.0001		ARID4A	0.064	0.0027
																																								SNRNP70	-0.385	<0.0001		EIF3M	0.064	0.0345
																																								H1FX	-0.388	<0.0001		CIAO2A	0.063	<0.0001
																																								R3HDM2	-0.389	<0.0001		RNF114	0.063	<0.0001
																																								NPEPPS	-0.392	<0.0001		ARPC4	0.063	<0.0001
																																								ABCC1	-0.392	<0.0001		PTRHD1	0.063	<0.0001
																																								ZBTB7A	-0.396	<0.0001		CHD1	0.063	<0.0001
																																								TMEM165	-0.397	<0.0001		PPP6R3	0.063	0.0151
																																								MMP24OS	-0.399	<0.0001		KIAA1109	0.063	0.0214
																																								LIMD1	-0.4	<0.0001		PHF11	0.062	<0.0001
																																								ZNF652	-0.401	<0.0001		TRIO	0.062	<0.0001
																																								EIF3B	-0.401	<0.0001		B2M	0.062	<0.0001
																																								IER2	-0.403	<0.0001		PSMD7	0.062	<0.0001
																																								CEBPB	-0.407	<0.0001		CAB39	0.062	<0.0001
																																								FBXL20	-0.407	<0.0001		SRSF9	0.061	<0.0001
																																								AP3S2	-0.413	<0.0001		CCDC124	0.061	<0.0001
																																								STRN3	-0.42	<0.0001		CUEDC2	0.061	<0.0001
																																								PABPC1	-0.422	<0.0001		SIPA1	0.061	<0.0001
																																								FCGR1A	-0.424	<0.0001		HDLBP	0.061	<0.0001
																																								FCAR	-0.424	<0.0001		ASH1L	0.061	0.0002
																																								TNFAIP3	-0.424	<0.0001		ARID2	0.061	0.0006
																																								PNN	-0.424	<0.0001		SFT2D1	0.061	<0.0001
																																								RWDD1	-0.424	<0.0001		RNPEP	0.061	<0.0001
																																								GATAD2B	-0.426	<0.0001		C19orf53	0.061	<0.0001
																																								STAB1	-0.426	<0.0001		FAF1	0.061	0.0194
																																								DENND6A	-0.43	<0.0001		STX16	0.061	0.0196
																																								TLN1	-0.431	0.0005		RPLP1	0.061	0.0236
																																								IP6K1	-0.436	<0.0001		MAP7D1	0.06	<0.0001
																																								NMT1	-0.439	<0.0001		BRD2	0.06	<0.0001
																																								SELENOO	-0.446	0.0004		GNAI3	0.06	<0.0001
																																								TLE5	-0.449	<0.0001		BRK1	0.06	<0.0001
																																								STX12	-0.45	<0.0001		FKBP8	0.06	<0.0001
																																								LAPTM5	-0.451	<0.0001		PSME4	0.06	<0.0001
																																								PLEK	-0.452	<0.0001		DHRS7	0.06	<0.0001
																																								SPG11	-0.452	<0.0001		RPS19	0.06	<0.0001
																																								FOSB	-0.454	<0.0001		GNS	0.06	<0.0001
																																								MTSS1	-0.454	<0.0001		RER1	0.059	<0.0001
																																								SPSB3	-0.456	<0.0001		CSNK1D	0.059	<0.0001
																																								SERTAD1	-0.457	<0.0001		PPP1CA	0.059	<0.0001
																																								CXCL8	-0.463	<0.0001		MARK3	0.059	<0.0001
																																								NME3	-0.463	<0.0001		PSMA2	0.059	<0.0001
																																								CREB1	-0.466	<0.0001		GTF2F1	0.059	<0.0001
																																								ICAM1	-0.471	0.0307		PPP2R5A	0.059	0.0041
																																								PKM	-0.474	<0.0001		NDUFB4	0.058	<0.0001
																																								MLXIP	-0.477	0.0001		SDHC	0.058	<0.0001
																																								CCND3	-0.478	<0.0001		JTB	0.058	<0.0001
																																								METRNL	-0.485	<0.0001		DUT	0.058	<0.0001
																																								RHOB	-0.489	<0.0001		PRR13	0.058	<0.0001
																																								AVL9	-0.497	<0.0001		PGAM1	0.058	<0.0001
																																								NQO2	-0.498	<0.0001		ITGAE	0.058	<0.0001
																																								SNHG5	-0.501	<0.0001		ACTB	0.058	<0.0001
																																								VCAN	-0.503	<0.0001		OGFRL1	0.058	0.0042
																																								GPCPD1	-0.503	0.0008		POLR2F	0.057	<0.0001
																																								JUN	-0.504	<0.0001		TRAPPC1	0.057	<0.0001
																																								UBC	-0.508	<0.0001		ZNF787	0.057	<0.0001
																																								FAM107B	-0.508	<0.0001		NDUFS5	0.057	<0.0001
																																								PLIN2	-0.511	<0.0001		PREX1	0.057	<0.0001
																																								TMEM176B	-0.515	<0.0001		EXOC4	0.057	<0.0001
																																								CD44	-0.516	<0.0001		CBL	0.057	0.0003
																																								ATP2B1	-0.517	<0.0001		PDCD6IP	0.057	<0.0001
																																								SLC22A4	-0.519	0.0002		RALY	0.057	0.0002
																																								AHR	-0.521	<0.0001		CLTA	0.056	<0.0001
																																								TMEM176A	-0.522	<0.0001		ACTR3	0.056	<0.0001
																																								TUBB4B	-0.529	<0.0001		PCBP2	0.056	<0.0001
																																								PABPN1	-0.534	<0.0001		PAG1	0.056	<0.0001
																																								ANKRD28	-0.535	<0.0001		PPA1	0.056	<0.0001
																																								NFKB1	-0.536	<0.0001		SNRPB	0.056	<0.0001
																																								TMEM259	-0.55	<0.0001		IGBP1	0.056	<0.0001
																																								UBE2B	-0.554	<0.0001		PRPF38B	0.056	<0.0001
																																								DYSF	-0.559	<0.0001		NDUFA10	0.056	0.0001
																																								PPP1R14B	-0.564	<0.0001		KRT10	0.056	0.0002
																																								CXCL2	-0.565	<0.0001		RICTOR	0.056	0.0293
																																								CLASRP	-0.565	<0.0001		PSENEN	0.055	<0.0001
																																								RASGEF1B	-0.573	<0.0001		ANAPC15	0.055	<0.0001
																																								EIF4G2	-0.577	0.0008		MPC1	0.055	<0.0001
																																								CD52	-0.584	<0.0001		ST8SIA4	0.055	<0.0001
																																								PGK1	-0.589	<0.0001		RSRC1	0.055	<0.0001
																																								SSH2	-0.59	<0.0001		SGMS1	0.055	<0.0001
																																								CYP1B1	-0.595	<0.0001		CDV3	0.055	<0.0001
																																								FCN1	-0.611	<0.0001		CCDC88A	0.055	<0.0001
																																								CCDC200	-0.611	<0.0001		FOXO3	0.055	0.0003
																																								SLC25A6	-0.618	<0.0001		CCNH	0.055	0.0021
																																								PLEKHA7	-0.649	<0.0001		AP1G1	0.055	<0.0001
																																								SAMSN1	-0.666	0.0417		ARHGEF1	0.055	<0.0001
																																								NRGN	-0.674	<0.0001		TAX1BP1	0.055	0.0033
																																								IL1B	-0.682	<0.0001		SNRPD3	0.054	<0.0001
																																								PDE4B	-0.691	<0.0001		FIS1	0.054	<0.0001
																																								CROCC	-0.695	<0.0001		P2RX4	0.054	<0.0001
																																								GADD45B	-0.726	<0.0001		NELFE	0.054	<0.0001
																																								PTGS2	-0.771	<0.0001		PELI2	0.054	<0.0001
																																								WDR74	-0.772	<0.0001		ARIH1	0.054	0.0001
																																								G0S2	-0.791	<0.0001		SNX5	0.054	<0.0001
																																								CYBB	-0.803	<0.0001		SPCS1	0.054	0.0002
																																								TIPARP	-0.815	<0.0001		GATAD2A	0.054	0.0003
																																								AQP9	-0.816	0.0005		HIPK1	0.054	0.0025
																																								ANTXR2	-0.822	<0.0001		ECH1	0.053	<0.0001
																																								SELL	-0.858	<0.0001		EIF1B	0.053	<0.0001
																																								ZNF331	-0.895	<0.0001		NUCKS1	0.053	<0.0001
																																								TEX14	-0.919	<0.0001		TMED5	0.053	<0.0001
																																								FKBP5	-0.952	<0.0001		TAP2	0.053	<0.0001
																																								CD36	-0.965	<0.0001		VDAC2	0.053	<0.0001
																																								AHNAK	-0.971	<0.0001		ARID4B	0.053	0.0010
																																								EEF2	-1.029	<0.0001		THOC2	0.053	0.0062
																																								LCP1	-1.078	<0.0001		STK38	0.053	0.0281
																																								EGR1	-1.144	<0.0001		CWC25	0.052	<0.0001
																																								NR4A3	-1.15	<0.0001		CFLAR	0.052	<0.0001
																																								ZBTB16	-1.279	<0.0001		FBXO9	0.052	<0.0001
																																								MT-ND6	-1.508	<0.0001		KANSL1	0.052	<0.0001
																																												VPS4B	0.052	<0.0001
																																												POLR2L	0.052	<0.0001
																																												MTDH	0.052	<0.0001
																																												COX8A	0.052	0.0071
																																												SNAP29	0.052	<0.0001
																																												MED28	0.052	<0.0001
																																												KRAS	0.052	<0.0001
																																												RLF	0.052	<0.0001
																																												POLR2E	0.051	<0.0001
																																												SRSF3	0.051	<0.0001
																																												GOLPH3	0.051	<0.0001
																																												KDM7A	0.051	<0.0001
																																												USP7	0.051	<0.0001
																																												FOXN3	0.051	0.0375
																																												VAMP3	0.051	<0.0001
																																												IAH1	0.051	<0.0001
																																												PSMF1	0.051	<0.0001
																																												CORO1C	0.051	<0.0001
																																												TOMM22	0.051	<0.0001
																																												HBP1	0.051	<0.0001
																																												TMEM160	0.05	<0.0001
																																												FGD3	0.05	<0.0001
																																												PTGER2	0.05	<0.0001
																																												KIF5B	0.05	<0.0001
																																												ATP6AP2	0.05	<0.0001
																																												PRPF6	0.05	0.0015
																																												ZMYM2	0.05	0.0334
																																												ADAR	0.049	<0.0001
																																												NANS	0.049	<0.0001
																																												CLASP1	0.049	<0.0001
																																												TRAF3IP3	0.049	<0.0001
																																												PAPOLA	0.049	<0.0001
																																												KAT8	0.049	<0.0001
																																												SFT2D2	0.049	<0.0001
																																												MIER1	0.049	<0.0001
																																												NDUFA6	0.048	<0.0001
																																												EIF5	0.048	<0.0001
																																												DDX39A	0.048	<0.0001
																																												KIDINS220	0.048	0.0006
																																												DNAJC1	0.048	0.0083
																																												DYNLT1	0.047	<0.0001
																																												PYGL	0.047	<0.0001
																																												PFKL	0.047	<0.0001
																																												SENP6	0.047	<0.0001
																																												YAF2	0.047	<0.0001
																																												CUL5	0.047	<0.0001
																																												RREB1	0.047	0.0399
																																												PHC2	0.047	<0.0001
																																												RWDD1	0.047	<0.0001
																																												UBN1	0.047	<0.0001
																																												UIMC1	0.047	0.0003
																																												AP2B1	0.047	0.0004
																																												CMTM7	0.046	<0.0001
																																												SMIM26	0.046	<0.0001
																																												ATXN2L	0.046	<0.0001
																																												YTHDF3	0.046	<0.0001
																																												CSK	0.046	<0.0001
																																												SLC9A3R1	0.046	<0.0001
																																												TFDP1	0.046	<0.0001
																																												SIRPA	0.046	<0.0001
																																												RNF7	0.045	<0.0001
																																												GET3	0.045	<0.0001
																																												PABPN1	0.045	<0.0001
																																												CLEC2B	0.045	<0.0001
																																												DCP2	0.045	<0.0001
																																												COX6A1	0.045	0.0043
																																												HIGD2A	0.045	0.0137
																																												BCL7C	0.045	<0.0001
																																												TGIF1	0.045	<0.0001
																																												C15orf39	0.045	<0.0001
																																												AGO2	0.045	<0.0001
																																												UBE2E3	0.045	<0.0001
																																												XRN2	0.045	0.0001
																																												SNRPG	0.044	<0.0001
																																												FAM102B	0.044	<0.0001
																																												ZNF24	0.044	<0.0001
																																												RAB5A	0.044	<0.0001
																																												PLEKHB2	0.044	<0.0001
																																												SDHB	0.043	<0.0001
																																												PIN1	0.043	<0.0001
																																												THOC7	0.043	<0.0001
																																												MIR4435-2HG	0.043	<0.0001
																																												YWHAH	0.043	<0.0001
[truncated: 2,783 more rows]

## Sheet: STable_S3
Supplementary Table S3. Gene sets used for network classification and visualization.
ranking	gene	frequency	label
1	CD81	8	gene_name
2	GRK2	7	gene_name
2	MT-ND6	7	gene_name
2	NR4A2	7	gene_name
2	TUBB4B	7	gene_name
6	FOSB	6
6	NFKB1	6
6	NFKBIA	6
9	CSRNP1	5
9	IER5	5
9	JUNB	5
9	MT-ND1	5
9	MT-ND3	5
9	NR4A3	5
9	RBFOX2	5
9	RPS27	5
9	SLC25A6	5
9	TNFAIP3	5
9	UBE2B	5
9	ZFP36	5
21	BHLHE40	4
21	CXCR4	4
21	DHFR	4
21	GADD45B	4
21	HIF1A	4
21	JUN	4
21	MAP2K2	4
21	MT-ATP8	4
21	MT-CO1	4
21	MT-CO2	4
21	MT-CO3	4
21	MT-ND4	4
21	MT-ND4L	4
21	MT-ND5	4
21	PIK3R1	4
21	PTGER4	4
21	RBM38	4
21	RGCC	4
21	RGS1	4
21	RNF7	4
21	RPL41	4
21	RPS29	4
21	SOCS3	4
21	STAT1	4
21	UBE2S	4
21	UQCR10	4
21	YBX1	4
48	ACTG1	3
48	AHNAK	3
48	AKT1	3
48	AREG	3
48	ATF3	3
48	ATP5F1E	3
48	BCL2A1	3
48	BCL3	3
48	BTG2	3
48	CBX4	3
48	CCNY	3
48	CCR7	3
48	CD69	3
48	CEBPB	3
48	CREM	3
48	DDIT3	3
48	EGR1	3
48	EIF4G2	3
48	GABARAPL1	3
48	GIMAP4	3
48	HLA-DRB1	3
48	HLA-DRB5	3
48	HSPA5	3
48	ICAM1	3
48	IER2	3
48	IER3	3
48	IRF1	3
48	IRF9	3
48	LSM14A	3
48	MAP3K8	3
48	MAP4K4	3
48	MAPKAPK2	3
48	MAZ	3
48	MT-CYB	3
48	NCK2	3
48	PDE4B	3
48	PELI1	3
48	PLEKHA7	3
48	PPP1R15A	3
48	RHOB	3
48	RICTOR	3
48	RPS26	3
48	S100A11	3
48	SERTAD1	3
48	SFPQ	3
48	SLC2A3	3
48	ZNF331	3
Table S3 lists mitochondrial-, immune-related, and inflammation-associated genes
used for classification and visualization of STRING-derived protein–protein interaction networks.
Genes are ranked according to their frequency of appearance across the 12 networks.
Node color indicates gene category (mitochondrial or immune-related),
and selected genes were labeled in the network figures based on occurrence frequency.
These annotations were applied solely for visualization purposes.
ranking: Rank based on gene occurrence frequency across the 12 networks
frequency: Number of networks in which the gene appeared
label: Visualization rule applied in the network figures
- gene_name: gene name labeled
- node: node highlighted
- gene_name+node: both applied
category: Functional annotation used for node color assignment

## Sheet: STable_S4
Supplementary Table S4. Network topology metrics of STRING-derived protein–protein interaction networks
Cell_type	Group	Nodes	Edges	Edge/Node ratio
CD4+ T	HC	125	420	3.4
CD4+ T	PLWH normal	45	131	2.9
CD4+ T	PLWH low	60	150	2.5
CD8+ T	HC	185	700	3.8
CD8+ T	PLWH normal	25	29	1.2
CD8+ T	PLWH low	63	190	3
B cell	HC	66	191	2.9
B cell	PLWH normal	29	29	1
B cell	PLWH low	12	7	0.6
Monocyte	HC	55	141	2.6
Monocyte	PLWH normal	163	541	3.3
Monocyte	PLWH low	425	3249	7.6
Supplementary Table S4 summarizes the number of nodes and edges for STRING-derived protein–
protein interaction networks across cell types and CD4/CD8 ratio groups. Edge-to-node ratios are shown
as an indicator of network connectivity.

## Sheet: STable_S5
Supplementary Table S5. Frequency and proportion of top 10 antigen species predicted to be specific to the TCR.
Epitope	Healthy control		PLWH normal CD4/CD8		PLWH low CD4/CD8		Total
	pre	post	pre	post	pre	post
NA	9,253 (91.9)	6,365 (92.9)	20,411 (94.6)	18,022 (94.7)	21,798 (92.3)	16,002 (93.6)	91,851 (93.5)
SARS-CoV-2	482 (4.8)	296 (4.4)	781 (3.7)	656 (3.5)	915 (3.9)	614 (3.6)	3744 (3.9)
Cytomegalovirus	117 (1.2)	99 (1.5)	142 (0.7)	123 (0.7)	512 (2.2)	206 (1.3)	1199 (1.3)
Epstein Barr virus	72 (0.8)	39 (0.6)	52 (0.3)	35 (0.2)	108 (0.5)	83 (0.5)	389 (0.4)
M. tuberculosis	38 (0.4)	15 (0.3)	47 (0.3)	56 (0.3)	59 (0.3)	35 (0.3)	250 (0.3)
Influenza A	33 (0.4)	15 (0.3)	57 (0.3)	53 (0.3)	49 (0.3)	39 (0.3)	246 (0.3)
Homo sapiens	7 (0.1)	9 (0.2)	28 (0.2)	23 (0.2)	23 (0.1)	11 (0.1)	101 (0.2)
Tumor associated antigen	0 (0.0)	0 (0.0)	0 (0.0)	3 (0.1)	60 (0.3)	28 (0.2)	91 (0.1)
Yellow fever virus	5 (0.1)	5 (0.1)	9 (0.1)	12 (0.1)	27 (0.2)	25 (0.2)	83 (0.1)
HIV-1	18 (0.2)	1 (0.1)	17 (0.1)	14 (0.1)	10 (0.1)	12 (0.1)	72 (0.1)
Total number of clonotypes	10073	6855	21598	19037	23636	17100	98299
N/A, clonotypes with no matches to known antigen species in the public databases.
